# Supplementary material for: Systematic collection, annotation, and pattern analysis of viral vaccines in the VIOLIN vaccine knowledgebase
Source: Front Cell Infect Microbiol. 2025 Feb 7;15:1509226. doi: 10.3389/fcimb.2025.1509226 (PMC11842373; doi:10.3389/fcimb.2025.1509226)
Supplement: Supplementary File 1 — Summary of viral vaccines by clade. A supplemental file containing the different viral orders that have vaccines, with the number of vaccines per virus identified in parenthesis. [file Table1.xlsx]

## Sheet: Sheet1
Order	# of species	Viral Descriptor	Characteristic Members and vaccine numbers
Mononegavirales	23	RNA	Avian Paramyxovirus (4) Avian pneumovirus (2) Borna disease virus (2) Bovine Parainfluenza 3 Virus (BPIV-3) (108) Bovine Respiratory Syncytial Virus (55) Canine distemper virus (79) Canine parainfluenza virus (56) Ebola virus (32) Hendra virus (1) Human metapneumovirus (5) Human Respiratory Syncytial Virus (21) Marburg Virus (24) Marek's disease virus (53) Measles virus (14) - Human Target Mumps …
Nidovirales	11	RNA	Feline infectious peritonitis virus (5) Equine arteritis virus (2) Feline infectious peritonitis virus (5) MERS-CoV (22) - Human Target SARS-CoV (37) - Human Target SARS-CoV-2 (159) - Human Target Transmissible gastroenteritis virus (5) Canine coronavirus (41) Infectious Bronchitis Virus (IBV) (89) Porcine rotavirus (3) Turkey hemorrhagic enteritis virus (1)
Ortervirales	7	RNA	Bovine Leukemia virus (2) Feline immunodeficiency virus (6) Feline leukemia virus (18) Human Immunodeficiency Virus (39) Murine leukemia virus(0) Reticuloendotheliosis Virus (2) Simian Immunodeficiency Virus(7)
Amarillovirales	9	RNA	Bovine viral diarrhea virus 1 (129) Bovine viral diarrhea virus 2 (2) Classical swine fever virus (14) Dengue Virus (25) Hepatitis C virus (1) Japanese encephalitis virus (13) Tick-borne Encephalitis Virus (TBEV) (5) West Nile virus, Yellow fever virus (25)
Asfuvirales	1	DNA	African Swine Fever Virus (5)
Martellivirales	5	RNA	Chikungunya virus (3) Eastern Equine Encephalitis Virus (39) Sindbis virus (1) VEE Virus (30) Western equine encephalomyelitis virus (43)
Bunyavirales	5	RNA	Crimean-Congo Haemorrhagic Fever (CCHF) (3) Hantavirus (13) Lymphocytic choriomeningitis virus, (2) Rift Valley Fever virus (6) Lassa Fever Virus (18)
Blubervirales	1	DNA	Hepatitis B virus (21)
Hepelivirales	2	RNA	Rubella virus (5) Hepatitis E virus (0)
Herpesvirales	12	DNA	Human cytomegalovirus (2) Bovine herpesvirus 1 (159) Chicken Anemia Virus(4) Duck enteritis virus (3) Equid herpesvirus (24) Gallid herpesvirus 1 (14) Herpes simplex virus type 1 and 2 (29) Murine Cytomegalovirus(5) Pseudorabies virus (18) Psittacid herpesvirus 1 (1) infectious laryngotracheitis virus (6) Varicella-zoster virus (7)
Articulavirales	2	RNA	Infectious salmon anemia virus (2) Influenza virus (214)
Reovirales	5	RNA	African horse sickness virus (4) Avian Reovirus(36) Bluetongue virus (6) Equine rotavirus (1) Rotavirus (14)
Chitovirales;	6	DNA	Canarypox virus (1) Fowlpox virus (20) Orf Virus (3) Pigeonpox virus (4) Variola virus (14) Vaccinia virus (8)
Cirlivirales	1	RNA	Porcine circovirus 2 (11)
Mycobacteriales	1	RNA	Corynebacterium pseudotuberculosis (1)
Picornavirales	12	Rna	Canine parvovirus (68) Feline panleukopenia virus (32) Foot-and-mouth disease virus (5) Mink enteritis virus (10) Porcine parvovirus (22) Avian Encephalomyelitis Virus (13) Duck hepatitis virus 1 (4) Feline calicivirus (35) Feline calicivirus (34) Hepatitis A virus (9) Rabbit hemorrhagic disease virus (4) Poliovirus(16)
Rowavirales	3	RNA	Adenovirus (2) Canine adenovirus type 1 (4) Canine Adenovirus Type 2 (57)
Sepolyvirales	1	DNA	Avian Polyomavirus (2)
Zurhausenvirales	2	DNA	Bovine papillomavirus (2) Human Papillomavirus (19)
Tymovirales	1	RNA	Infectious Bursal Disease Virus (IBDV) (93)
