# Supplementary material for: Systematic collection, annotation, and pattern analysis of viral vaccines in the VIOLIN vaccine knowledgebase
Source: Front Cell Infect Microbiol. 2025 Feb 7;15:1509226. doi: 10.3389/fcimb.2025.1509226 (PMC11842373; doi:10.3389/fcimb.2025.1509226)
Supplement: Supplementary File 2 — Viral protein analysis. A supplemental file containing information generated by Vaxign-ML for protegenicity and adhesin scores. Classification of each viral protein as structural or non-structural or RNA or DNA is included. Justification for if a protein is structural or non-structural is included. [file Table2.xlsx]

## Sheet: Read_Me
P_FL represents the full original Vaxign-ML analysis ran on VIOLIN for protective analysis; it is split into two columns to generate box-and-whisker plots for analysis.
NP_FL represents values generated using Vaxign-ML ran locally; species name is included as part of original source of species name.
SPAAN was used as part of Vaxign-ML in order to generate the adhesin score.
Blank entries indicated information for protein was not generated in Vaxign-ML

## Sheet: P_FL
Viral Species	Protein Accession	Protein Name	Gene Accession	Gene Symbol	Locus Tag	Vaxign‑ML Score	Localization(Probability)	Adhesin Probability	Trans-membrane Helices	Similar Human Protein	Structural Nonstructural	Justification	Clade	Virus Category					Viral Species	Protein Accession	Protein Name	Gene Accession	Gene Symbol	Locus Tag	Vaxign‑ML Score	Localization(Probability)	Adhesin Probability	Trans-membrane Helices	Similar Human Protein	Structural Nonstructural	Justification	Clade	Virus Category
Bovine herpesvirus 1	NP_045336.1	thymidine kinase	-	-	-	57.6	Unknown	0.284	0	-	Nonstructural	Uniprot GO Annotation	Duplodnaviria	DNA					Bovine herpesvirus 1	NP_045336.1	thymidine kinase	-	-	-	57.6	Unknown	0.284	0	-	Nonstructural	Uniprot GO Annotation	Duplodnaviria	DNA	0
Bluetongue virus	AEP83825.1	VP5	-	-	-	95.9	Cytoplasmic	0.228	0	-	Structural	Uniprot GO Annotation	Riboviria;	RNA	1				Herpes simplex virus type 1 and 2	NP_044624.1	thymidine kinase	-	-	-	84.9	Unknown	0.179	0	-	Nonstructural	BLAST to Thymidine kinase, YP_009137097.1	Duplodnaviria	DNA	0
Bluetongue virus	AGS78451.1	VP2, partial	-	-	-	94	Cytoplasmic	0.109	0	-	Structural	Uniprot GO Annotation	Riboviria;	RNA					Feline herpesvirus 1	YP_003331558.1	thymidine kinase	-	-	-	89.5	Cytoplasmic	0.155	0	-	Nonstructural	Uniprot GO Annotation	Duplodnaviria	DNA	0
Bluetongue virus	AEP83826.1	VP7	-	-	-	94.3	Cytoplasmic Membrane	0.333	0	-	Structural	Uniprot GO Annotation	Riboviria;	RNA					Herpes simplex virus type 1 and 2	sp|P28276.1|ICP27_HHV2H	RecName: Full=mRNA export factor; AltName: Full=Immediate-early protein IE63; AltName: Full=Infected cell protein 27; Short=ICP27; AltName: Full=VMW63	-	-	-	90.2	Cytoplasmic	0.333	0	-	Nonstructural	Uniprot GO Annotation	Duplodnaviria	DNA	0
chikungunya virus	AEJ18140.1	E2 protein, partial	-	-	-	89.6	Unknown	0.379	1	-	Structural	Uniprot GO Annotation	Riboviria	RNA					Herpes simplex virus type 1 and 2	BAE44982.1	ICP27	-	-	-	89.6	Cytoplasmic	0.261	0	-	Nonstructural	Uniprot GO Annotation	Duplodnaviria	DNA	0
Dengue Virus	AAL67829.1	premembrane, partial	-	-	-	89.7	Unknown	0.221	0	-	Nonstructural	Uniprot GO Annotation	Riboviria	RNA					Human cytomegalovirus	sp|P03169.1|VIE1_HCMVT	RecName: Full=Immediate early protein IE1; Short=IE1; AltName: Full=55 kDa immediate-early protein 1; AltName: Full=IE1p72; AltName: Full=IE72	-	-	-	94	Cytoplasmic	0.036	0	-	Nonstructural	Uniprot GO Annotation	Duplodnaviria;	DNA	0
Dengue Virus	CAA78918.1	NS1, partial	-	-	-	89.6	Unknown	0.561	0	-	Nonstructural	Uniprot GO Annotation	Riboviria	RNA					Human Papillomavirus	NP_041325.1	transforming protein E6	-	-	-	90.7	Cytoplasmic	0.114	0	-	Nonstructural	Uniprot GO Annotation	Monodnaviria	DNA	0
Dengue Virus	AAL67815.1	premembrane, partial	-	-	-	83.8	Unknown	0.417	0	-	Nonstructural	Uniprot GO Annotation	Riboviria	RNA					Human Papillomavirus	NP_041326.1	transforming protein E7	-	-	-	90.4	Cytoplasmic	0.359	0	-	Nonstructural	Uniprot GO Annotation	Monodnaviria	DNA	0
Dengue Virus	AAL67809.1	premembrane, partial	-	-	-	77.3	Unknown	0.348	0	-	Nonstructural	Uniprot GO Annotation	Riboviria	RNA					Human Papillomavirus	AAP20595.1	E7 protein	-	-	-	82.7	Cytoplasmic	0.262	0	-	Nonstructural	Uniprot GO Annotation	Monodnaviria	DNA	0
Dengue Virus	AAL67821.1	premembrane, partial	-	-	-	69.8	Unknown	0.17	0	-	Nonstructural	Uniprot GO Annotation	Riboviria	RNA					Human Papillomavirus	AAP20594.1	E6 protein	-	-	-	50.3	Cytoplasmic	0.059	0	-	Nonstructural	Uniprot GO Annotation	Monodnaviria	DNA	0
Murine Cytomegalovirus	sp|P11210.1|VIE1_MUHVS	RecName: Full=Immediate-early protein 1; Short=IE1; AltName: Full=Immediate-early phosphoprotein PP89	-	-	-	94	Cytoplasmic	0.159	0	-	Nonstructural	Uniprot GO Annotation	Duplodnaviria	DNA					Murine Cytomegalovirus	sp|P11210.1|VIE1_MUHVS	RecName: Full=Immediate-early protein 1; Short=IE1; AltName: Full=Immediate-early phosphoprotein PP89	-	-	-	94	Cytoplasmic	0.159	0	-	Nonstructural	Uniprot GO Annotation	Duplodnaviria	DNA	0
Porcine parvovirus	AAS93262.1	Nonstructural protein 1	-	-	-	95.9	Cytoplasmic	0.705	0	-	Nonstructural	Uniprot GO Annotation	Monodnaviria	DNA					Porcine parvovirus	AAS93262.1	Nonstructural protein 1	-	-	-	95.9	Cytoplasmic	0.705	0	-	Nonstructural	Uniprot GO Annotation	Monodnaviria	DNA	1
Dengue Virus	ABY82135.1	envelope, partial	-	-	-	97.5	Cytoplasmic	0.579	2	-	Structural	Uniprot GO Annotation	Riboviria	RNA					Pseudorabies virus	YP_068382.1	transcriptional regulator ICP4	-	-	-	92	Cytoplasmic Membrane	0.152	0	-	Nonstructural	Uniprot GO Annotation	Duplodnaviria	DNA	0
Bovine herpesvirus 1	NP_045310.1	tegument protein VP22	-	-	-	91.6	Unknown	0.277	0	-	Nonstructural	BLAST to VP22, QBH75244.1	Duplodnaviria	DNA					Bovine herpesvirus 1	NP_045310.1	tegument protein VP22	-	-	-	91.6	Unknown	0.277	0	-	Nonstructural	BLAST to VP22, QBH75244.1	Duplodnaviria	DNA	0
Chicken Anemia Virus	AIU44252.1	VP2	-	-	-	94.7	Unknown	0.399	0	-	Nonstructural	Uniprot GO Annotation	Anelloviridae;	DNA					Chicken Anemia Virus	AIU44252.1	VP2	-	-	-	94.7	Unknown	0.399	0	-	Nonstructural	Uniprot GO Annotation	Anelloviridae;	DNA	0
Equid herpesvirus	CAA48144.1	thymidine kinase	-	-	-	86.1	Unknown	0.237	0	-	Nonstructural	Uniprot GO Annotation	Duplodnaviria	DNA					Equid herpesvirus	CAA48144.1	thymidine kinase	-	-	-	86.1	Unknown	0.237	0	-	Nonstructural	Uniprot GO Annotation	Duplodnaviria	DNA	0
Gallid herpesvirus 1	YP_182352.1	thymidine kinase	-	-	-	89.1	Unknown	0.14	0	-	Nonstructural	Uniprot GO Annotation	Duplodnaviria	DNA					Gallid herpesvirus 1	YP_182352.1	thymidine kinase	-	-	-	89.1	Unknown	0.14	0	-	Nonstructural	Uniprot GO Annotation	Duplodnaviria	DNA	0
Gallid herpesvirus 1	YP_182402.1	tegument protein VP13/14	-	-	-	86	Unknown	0.059	0	-	Nonstructural	Uniprot GO Annotation	Duplodnaviria	DNA					Gallid herpesvirus 1	YP_182402.1	tegument protein VP13/14	-	-	-	86	Unknown	0.059	0	-	Nonstructural	Uniprot GO Annotation	Duplodnaviria	DNA	0
Dengue Virus	AEX20298.1	envelope protein, partial	-	-	-	89.7	Cytoplasmic	0.669	2	-	Structural	Uniprot GO Annotation	Riboviria	RNA					Human cytomegalovirus	ACZ79994.1	tegument protein pp65	-	-	-	92.8	Unknown	0.14	0	-	Nonstructural	Uniprot GO Annotation	Duplodnaviria;	DNA	0
Dengue Virus	NP_059433.1	polyprotein	-	-	-	89.6	Cytoplasmic Membrane	0.138	7	-	Structural	Uniprot GO Annotation	Riboviria	RNA					Human Papillomavirus	ATD50852.1	E2 protein	-	-	-	94.7	Unknown	0.368	0	-	Nonstructural	Uniprot GO Annotation	Monodnaviria	DNA	0
Dengue Virus	NP_073286.1	polyprotein	-	-	-	89.6	Cytoplasmic Membrane	0.129	11	-	Structural	Uniprot GO Annotation	Riboviria	RNA					Orf Virus	AGY41811.1	ORFV011	-	-	-	92.6	Unknown	0.119	0	Yes	Nonstructural	Uniprot GO Annotation	Varidnaviria	DNA	0
Dengue Virus	NP_041726.1	polyprotein precursor	-	-	-	89.6	Cytoplasmic Membrane	0.083	21	-	Structural	Uniprot GO Annotation	Riboviria	RNA					Pseudorabies virus	YP_068324.1	deoxyuridine triphosphatase	-	-	-	62.8	Unknown	0.386	0	-	Nonstructural	Uniprot GO Annotation	Duplodnaviria	DNA	0
Dengue Virus	NP_056776.2	polyprotein	-	-	-	89.6	Cytoplasmic Membrane	0.109	11	-	Structural	Uniprot GO Annotation	Riboviria	RNA					Pseudorabies virus	YP_068384.2	serine/threonine protein kinase US3	-	-	-	53.6	Unknown	0.154	0	Yes	Nonstructural	Uniprot GO Annotation	Duplodnaviria	DNA	0
Dengue Virus	ABQ63116.1	envelope protein, partial	-	-	-	97	Unknown	0.68	2	-	Structural	Uniprot GO Annotation	Riboviria	RNA					Variola virus	gi|42821410|dbj|BAD11806.1|	P53	-	-	-	58.3	Unknown	0.189	0	Yes	Nonstructural	Uniprot GO Annotation	Varidnaviria	DNA	0
African Swine Fever Virus	AHN94308.1	pp62	-	-	-	96	Cytoplasmic	0.25	0	-	Nonstructural	PMC2798417	Varidnaviria	DNA					African Swine Fever Virus	AHN94308.1	pp62	-	-	-	96	Cytoplasmic	0.25	0	-	Nonstructural	PMC2798417	Varidnaviria	DNA	0
Dengue Virus	ACH96447.1	envelope protein, partial	-	-	-	92.1	Unknown	0.473	2	-	Structural	Uniprot GO Annotation	Riboviria	RNA					Pseudorabies virus	YP_068367.1	UL8.5 protein	-	-	-	75	Cytoplasmic	0.117	0	-	Nonstructural	PMC190226	Duplodnaviria	DNA	0
Dengue Virus	AAZ92557.1	chimeric Dengue envelope antigen 18H6, partial	-	-	-	89.6	Unknown	0.519	0	-	Structural	Uniprot GO Annotation	Riboviria	RNA					Human cytomegalovirus	AAA45953.1	IE2, partial	-	-	-	89.8	Cytoplasmic Membrane		0	-	Nonstructural	PMC9239164	Duplodnaviria;	DNA	0
African Swine Fever Virus	AGL93215.1	p32	-	-	-	91.2	Unknown	0.4	0	-	Nonstructural	PMC237566	Varidnaviria	DNA					African Swine Fever Virus	AGL93215.1	p32	-	-	-	91.2	Unknown	0.4	0	-	Nonstructural	PMC237566	Varidnaviria	DNA	0
African Swine Fever Virus	AHN94305.1	p30	-	-	-	89.6	Unknown	0.394	0	-	Nonstructural	PMC237566	Varidnaviria	DNA					African Swine Fever Virus	AHN94305.1	p30	-	-	-	89.6	Unknown	0.394	0	-	Nonstructural	PMC237566	Varidnaviria	DNA	0
Dengue Virus	NP_740316.1	membrane (M) protein	-	-	-	21.3	Cytoplasmic Membrane	0.622	1	-	Structural	Name homology	Riboviria	RNA					Herpes simplex virus type 1 and 2	NP_044631.1	single-stranded DNA-binding protein	-	-	-	89.6	Unknown	0.182	0	-	Nonstructural	PMC6409567	Duplodnaviria	DNA	0
Gallid herpesvirus 1	ABG85153.1	glycoprotein B	-	-	-	89.5	Cytoplasmic	0.065	2	-	Structural	Uniprot GO Annotation	Duplodnaviria	DNA					Feline infectious peritonitis virus	YP_004070200.1	Nonstructural protein 7a	-	-	-	31.2	Cytoplasmic Membrane	0.295	2	-	Nonstructural	Uniprot GO Annotation	Riboviria	RNA	0
Ebola virus	NP_066244.1	polymerase complex protein	-	-	-	90.1	Cytoplasmic	0.483	0	-	Nonstructural	Uniprot GO Annotation	Riboviria	RNA					African horse sickness virus	AKP39984.1	NS1	-	-	-		Cytoplasmic	0.158	0	-	Nonstructural	Uniprot GO Annotation	Nidoviridiae	RNA	0
Ebola virus	SCD11532.1	VP35	-	-	-	89.6	Cytoplasmic	0.46	0	-	Nonstructural	Uniprot GO Annotation	Riboviria	RNA					Ebola virus	NP_066244.1	polymerase complex protein	-	-	-	90.1	Cytoplasmic	0.483	0	-	Nonstructural	Uniprot GO Annotation	Riboviria	RNA	0
Ebola virus	NP_690581.1	polymerase complex protein	-	-	-	93.4	Cytoplasmic	0.477	0	-	Structural	Uniprot GO Annotation	Riboviria	RNA					Ebola virus	SCD11532.1	VP35	-	-	-	89.6	Cytoplasmic	0.46	0	-	Nonstructural	Uniprot GO Annotation	Riboviria	RNA	0
Ebola virus	NP_690586.1	membrane-associated protein	-	-	-	91.2	Cytoplasmic Membrane	0.352	0	-	Structural	Uniprot GO Annotation	Riboviria	RNA					Feline infectious peritonitis virus	YP_004070201.1	Nonstructural protein 7b	-	-	-	52.1	Cytoplasmic	0.32	0	-	Nonstructural	Uniprot GO Annotation	Riboviria	RNA	0
Ebola virus	SCD11538.1	VP24	-	-	-	89.6	Cytoplasmic Membrane	0.303	0	-	Structural	Uniprot GO Annotation	Riboviria	RNA					Human Immunodeficiency Virus	BAE95909.1	Pol, partial	-	-	-	97.4	Cytoplasmic	0.093	0	-	Nonstructural	Uniprot GO Annotation	Riboviria	RNA	0
Ebola virus	NP_066250.1	membrane-associated protein	-	-	-	89.6	Cytoplasmic Membrane	0.318	0	-	Structural	Uniprot GO Annotation	Riboviria	RNA					Human Immunodeficiency Virus	NP_758887.1	pol protein, partial	-	-	-	96.6	Cytoplasmic	0.124	0	-	Nonstructural	Uniprot GO Annotation	Riboviria	RNA	0
Ebola virus	NP_690583.1	spike glycoprotein	-	-	-	97.2	Extracellular	0.701	1	-	Structural	Uniprot GO Annotation	Riboviria	RNA					Human Immunodeficiency Virus	AAF35355.1	pol, partial	-	-	-	96.3	Cytoplasmic	0.186	0	-	Nonstructural	Uniprot GO Annotation	Riboviria	RNA	0
Ebola virus	AAB37095.1	virion spike glycoprotein	-	-	-	96.3	Extracellular	0.667	1	-	Structural	Uniprot GO Annotation	Riboviria	RNA					Human Immunodeficiency Virus	AAB47780.1	gag polyprotein	-	-	-	89.6	Cytoplasmic	0.084	0	Yes	Nonstructural	Uniprot GO Annotation	Riboviria	RNA	0
Ebola virus	AAB37096.1	virion spike glycoprotein precursor	-	-	-	96.2	Extracellular	0.616	1	-	Structural	Uniprot GO Annotation	Riboviria	RNA					Human Immunodeficiency Virus	AAB47785.1	nef protein	-	-	-	89.6	Cytoplasmic	0.306	0	-	Nonstructural	Uniprot GO Annotation	Riboviria	RNA	0
Equid herpesvirus	AAA66547.1	glycoprotein I	-	-	-	89.4	Cytoplasmic Membrane	0.381	2	-	Structural	Uniprot GO Annotation	Duplodnaviria	DNA					Human Immunodeficiency Virus	AAB99959.1	pol, partial	-	-	-	89.6	Cytoplasmic	0.126	0	-	Nonstructural	Uniprot GO Annotation	Riboviria	RNA	0
Ebola virus	YP_138523.1	spike glycoprotein	-	-	-	93.9	Extracellular	0.448	1	-	Structural	Uniprot GO Annotation	Riboviria	RNA					Human Immunodeficiency Virus	AAF26291.1	polymerase, partial	-	-	-	89.6	Cytoplasmic	0.309	0	-	Nonstructural	Uniprot GO Annotation	Riboviria	RNA	0
Ebola virus	NP_066245.1	matrix protein	-	-	-	97	Unknown	0.381	0	-	Structural	Uniprot GO Annotation	Riboviria	RNA					Human Respiratory Syncytial Virus	AIO08080.1	M2-1	-	-	-	89.6	Cytoplasmic	0.161	0	-	Nonstructural	Uniprot GO Annotation	Riboviria	RNA	0
Ebola virus	NP_690582.1	matrix protein	-	-	-	96.6	Unknown	0.291	0	-	Structural	Uniprot GO Annotation	Riboviria	RNA					Influenza virus	CAA47139.1	NS1	-	-	-	61.1	Cytoplasmic	0.139	0	-	Nonstructural	Uniprot GO Annotation	Riboviria	RNA	0
Ebola virus	BAD14937.1	pagA, partial (plasmid)	-	-	-	96.2	Unknown	0.797	0	-	Structural	Uniprot GO Annotation	Riboviria	RNA					rinderpest virus	YP_087125.2	H protein	-	-	-	89.6	Cytoplasmic	0.309	1	-	Nonstructural	Uniprot GO Annotation	Riboviria	RNA	0
Ebola virus	NP_690580.1	nucleoprotein	-	-	-	94.2	Unknown	0.217	0	-	Structural	Uniprot GO Annotation	Riboviria	RNA					Rotavirus	CAA78091.1	VP5 protein	-	-	-	91.3	Cytoplasmic	0.158	0	-	Nonstructural	Uniprot GO Annotation	Riboviria	RNA	0
Ebola virus	NP_690585.1	minor nucleoprotein	-	-	-	91.6	Unknown	0.148	0	-	Structural	Uniprot GO Annotation	Riboviria	RNA					Dengue Virus	AAL67829.1	premembrane, partial	-	-	-	89.7	Unknown	0.221	0	-	Nonstructural	Uniprot GO Annotation	Riboviria	RNA	0
Ebola virus	NP_066243.1	nucleoprotein	-	-	-	89.7	Unknown	0.203	0	-	Structural	Uniprot GO Annotation	Riboviria	RNA					Dengue Virus	CAA78918.1	NS1, partial	-	-	-	89.6	Unknown	0.561	0	-	Nonstructural	Uniprot GO Annotation	Riboviria	RNA	1
Murine Cytomegalovirus	sp|Q69150.2|GN_MUHVS	RecName: Full=Envelope glycoprotein N	-	-	-	92.5	Cytoplasmic Membrane	0.431	2	-	Structural	Uniprot GO Annotation	Duplodnaviria	DNA					Dengue Virus	AAL67815.1	premembrane, partial	-	-	-	83.8	Unknown	0.417	0	-	Nonstructural	Uniprot GO Annotation	Riboviria	RNA	0
Murine Cytomegalovirus	sp|P30673.2|GH_MUHVS	RecName: Full=Envelope glycoprotein H; Short=gH; Flags: Precursor	-	-	-	91.1	Cytoplasmic Membrane	0.143	1	-	Structural	Uniprot GO Annotation	Duplodnaviria	DNA					Dengue Virus	AAL67809.1	premembrane, partial	-	-	-	77.3	Unknown	0.348	0	-	Nonstructural	Uniprot GO Annotation	Riboviria	RNA	0
Ebola virus	YP_003815426.1	spike glycoprotein	-	-	-	89.6	Unknown	0.711	2	-	Structural	Uniprot GO Annotation	Riboviria	RNA					Dengue Virus	AAL67821.1	premembrane, partial	-	-	-	69.8	Unknown	0.17	0	-	Nonstructural	Uniprot GO Annotation	Riboviria	RNA	0
Ebola virus	SCD11537.1	VP30	-	-	-	89.6	Unknown	0.178	0	-	Structural	Uniprot GO Annotation	Riboviria	RNA					Feline infectious peritonitis virus	YP_004070195.1	putative 3a protein	-	-	-	42	Unknown	0.136	0	-	Nonstructural	Uniprot GO Annotation	Riboviria	RNA	0
Ebola virus	NP_066249.1	minor nucleoprotein	-	-	-	89.6	Unknown	0.178	0	-	Structural	Uniprot GO Annotation	Riboviria	RNA					Hepatitis B virus	NP_647606.1	X protein	-	-	-	62.1	Unknown	0.461	0	-	Nonstructural	BLAST to Protein X, Q69027.1	Riboviria	RNA	0
Feline herpesvirus 1	YP_003331558.1	thymidine kinase	-	-	-	89.5	Cytoplasmic	0.155	0	-	Nonstructural	Uniprot GO Annotation	Duplodnaviria	DNA					Hepatitis E virus	BAD35096.1	ORF1, partial	-	-	-	91.7	Unknown	0.381	0	-	Nonstructural	Uniprot GO Annotation	Riboviria	RNA	0
Murine Cytomegalovirus	YP_214101.1	Glycoprotein M or integral membrane protein	-	-	-	90.3	Cytoplasmic Membrane	0.131	8	-	Structural	Uniprot GO Annotation	Duplodnaviria	DNA					Human Immunodeficiency Virus	AAB47786.1	tat protein	-	-	-	93.4	Unknown	0.316	0	-	Nonstructural	Uniprot GO Annotation	Riboviria	RNA	0
Feline herpesvirus 1	AHZ31390.1	gD protein	-	-	-	88	Cytoplasmic Membrane	0.279	2	-	Structural	Uniprot GO Annotation	Duplodnaviria	DNA					Human Immunodeficiency Virus	NP_057854.1	Rev	-	-	-	91	Unknown	0.174	0	-	Nonstructural	Uniprot GO Annotation	Riboviria	RNA	0
Feline herpesvirus 1	BAA12690.1	env, partial	-	-	-	94.7	Unknown	0.902	0	-	Structural	BLAST to env, BAI99903.1	Duplodnaviria	DNA					Human Immunodeficiency Virus	AAB99964.1	rev	-	-	-	89.6	Unknown	0.167	0	-	Nonstructural	Uniprot GO Annotation	Riboviria	RNA	0
Foot-and-mouth disease virus	NP_740466.1	3C	-	-	-		Cytoplasmic	0.492	0	-	Nonstructural	PMC7912020	Riboviria	RNA					Human Immunodeficiency Virus	AAC33786.1	rev protein	-	-	-	89.6	Unknown	0.224	0	-	Nonstructural	Uniprot GO Annotation	Riboviria	RNA	0
Foot-and-mouth disease virus	NP_740467.1	3D	-	-	-		Cytoplasmic	0.122	0	-	Nonstructural	PMC6695517	Riboviria	RNA					Human Immunodeficiency Virus	BAB88039.1	protease, partial	-	-	-	78.7	Unknown	0.556	0	-	Nonstructural	BLAST to protease, AAG60272.1	Riboviria	RNA	1
Foot-and-mouth disease virus	AAK97050.1	polyprotein P1, partial	-	-	-		Extracellular		0	-	Structural	Uniprot GO Annotation	Riboviria	RNA					Human metapneumovirus	sp|Q6WB96.1|M22_HMPVC	RecName: Full=Protein M2-2	-	-	-	23.9	Unknown	0.289	0	-	Nonstructural	Uniprot GO Annotation	Riboviria	RNA	0
Foot-and-mouth disease virus	ABR13034.1	1D protein, partial	-	-	-		Unknown	0.287	0	-	Structural	Uniprot GO Annotation	Riboviria	RNA					Human Respiratory Syncytial Virus	gi|81925031|sp|P88812.1|M22_HRSVA	RecName: Full=Matrix M2-2	-	-	-	29.3	Unknown	0.71	0	-	Nonstructural	Uniprot GO Annotation	Riboviria	RNA	1
Porcine parvovirus	AFR43265.1	VP1 protein	-	-	-	99.4	Outer Membrane	0.802	0	-	Structural	Uniprot GO Annotation	Monodnaviria	DNA					Human Respiratory Syncytial Virus	CBW47561.1	NS1 protein	-	-	-	73	Unknown	0.399	0	-	Nonstructural	Uniprot GO Annotation	Riboviria	RNA	0
African Swine Fever Virus	AJB28435.1	CD2v, partial	-	-	-	94.4	Unknown	0.645	1	-	Structural	Uniprot GO Annotation	Varidnaviria	DNA					Human Respiratory Syncytial Virus	AIO08073.1	NS2	-	-	-	10.8	Unknown	0.308	0	-	Nonstructural	Uniprot GO Annotation	Riboviria	RNA	0
African Swine Fever Virus	AGW82377.1	P72, partial	-	-	-	93	Unknown	0.243	0	-	Structural	Uniprot GO Annotation	Varidnaviria	DNA					Japanese encephalitis virus	ABW77689.1	NS5, partial	-	-	-	91.3	Unknown	0.245	0	-	Nonstructural	Uniprot GO Annotation	Riboviria	RNA	0
African Swine Fever Virus	ADD62408.1	p54	-	-	-	92.9	Unknown	0.644	1	-	Structural	Uniprot GO Annotation	Varidnaviria	DNA					Marburg Virus	NP_042029.1	VP30 protein	-	-	-	89.6	Unknown	0.351	0	-	Nonstructural	BLAST to VP30, ABS17559.1	Riboviria	RNA	0
African Swine Fever Virus	AJZ77151.1	EP153R	-	-	-	90.9	Unknown	0.641	1	Yes	Structural	Uniprot GO Annotation	Varidnaviria	DNA					Marburg Virus	YP_001531154.1	polymerase complex protein	-	-	-	89.6	Unknown	0.386	0	-	Nonstructural	Uniprot GO Annotation	Riboviria	RNA	0
African Swine Fever Virus	AAF27970.1	Mal-9GL protein	-	-	-	53.1	Unknown	0.833	0	-	Structural	Uniprot GO Annotation	Varidnaviria	DNA					Porcine respiratory and reproductive syndrome virus	AAA31133.1	poly-ubiquitin precursor, partial	-	-	-	93.2	Unknown	0.418	0	Yes	Nonstructural	Uniprot GO Annotation	Riboviria	RNA	0
Bovine herpesvirus 1	NP_048054.1	attachment glycoprotein	-	-	-	94.9	Unknown	0.73	1	-	Structural	Uniprot GO Annotation	Duplodnaviria	DNA					Porcine respiratory and reproductive syndrome virus	NP_999113.1	interferon gamma precursor	-	-	-	67.9	Unknown	0.529	0	Yes	Nonstructural	Uniprot GO Annotation	Riboviria	RNA	1
Bovine herpesvirus 1	NP_045314.1	envelope glycoprotein C	-	-	-	94.4	Unknown	0.397	1	-	Structural	Uniprot GO Annotation	Duplodnaviria	DNA					Reticuloendotheliosis Virus	AAP93873.1	VP22	-	-	-	92.7	Unknown	0.174	0	-	Nonstructural	Uniprot GO Annotation	Riboviria	RNA	0
Bovine herpesvirus 1	NP_045371.1	envelope glycoprotein I	-	-	-	90.9	Unknown	0.413	1	-	Structural	Uniprot GO Annotation	Duplodnaviria	DNA					Feline infectious peritonitis virus	YP_004070196.1	putative 3b protein	-	-	-	1.8	Unknown	0.169	0	-	Nonstructural	BLAST to 3b, BAN67920.1	Riboviria	RNA	0
Bovine herpesvirus 1	AAA46050.1	glycoprotein gIV	-	-	-	89.6	Unknown	0.549	1	-	Structural	Uniprot GO Annotation	Duplodnaviria	DNA					Foot-and-mouth disease virus	NP_740466.1	3C	-	-	-		Cytoplasmic	0.492	0	-	Nonstructural	PMC7912020	Riboviria	RNA	0
Bovine herpesvirus 1	NP_045370.1	envelope glycoprotein D	-	-	-	89.6	Unknown	0.549	1	-	Structural	Uniprot GO Annotation	Duplodnaviria	DNA					Foot-and-mouth disease virus	NP_740467.1	3D	-	-	-		Cytoplasmic	0.122	0	-	Nonstructural	PMC6695517	Riboviria	RNA	0
Bovine herpesvirus 1	NP_045372.1	envelope glycoprotein E	-	-	-	79.7	Unknown	0.158	1	-	Structural	Uniprot GO Annotation	Duplodnaviria	DNA					Japanese encephalitis virus	NP_775670.1	Nonstructural protein NS3	-	-	-	93.2	Cytoplasmic	0.248	0	-	Nonstructural	Localization - Probablity	Riboviria	RNA	0
Chicken Anemia Virus	ABJ90436.1	VP1	-	-	-	96.5	Unknown	0.291	0	-	Structural	Uniprot GO Annotation	Anelloviridae;	DNA					Yellow fever virus	NP_776008.1	Nonstructural protein NS4b	-	-	-	91.5	Cytoplasmic Membrane	0.167	5	-	Nonstructural	Name	Riboviria	RNA	0
Equid herpesvirus	AAA66548.1	glycoprotein E	-	-	-	75.6	Unknown	0.252	1	-	Structural	Uniprot GO Annotation	Duplodnaviria	DNA					Yellow fever virus	NP_776006.1	Nonstructural protein NS4a	-	-	-	91.4	Cytoplasmic Membrane	0.412	3	-	Nonstructural	Name	Riboviria	RNA	0
Foot-and-mouth disease virus	CAC22182.2	VP1, partial	-	-	-		Unknown		0	-	Structural	Uniprot GO Annotation	Riboviria	RNA					Yellow fever virus	NP_776002.1	Nonstructural protein NS1	-	-	-	89.6	Extracellular	0.357	0	-	Nonstructural	Name homology	Riboviria	RNA	0
Feline panleukopenia virus	CAA38911.1	VP2	-	-	-	97.3	Unknown	0.786	0	-	Structural	Uniprot GO Annotation	Monodnaviria	DNA					Bovine Leukemia virus	NP_056898.1	p18	-	-	-	90	Unknown	0.359	0	-	Nonstructural	PMC374269	Riboviria;	RNA	0
Fowlpox virus	sp|P15910.4|L1_FOWPN	RecName: Full=Protein L1 homolog; AltName: Full=Virion membrane protein M25	-	-	-	89.6	Unknown	0.758	1	-	Structural	Uniprot GO Annotation	Varidnaviria	DNA					Infectious Hematopoietic Necrosis Virus	NP_042680.1	non-virion protein	-	-	-	12.2	Unknown	0.195	0	-	Nonstructural	Name	Riboviria	RNA	0
Foot-and-mouth disease virus	CAC34727.1	VP1, partial	-	-	-		Unknown	0.231	0	-	Structural	Uniprot GO Annotation	Riboviria	RNA					Gallid herpesvirus 1	ABG85153.1	glycoprotein B	-	-	-	89.5	Cytoplasmic	0.065	2	-	Structural	Uniprot GO Annotation	Duplodnaviria	DNA	0
Foot-and-mouth disease virus	NP_740461.1	2A	-	-	-		Unknown		0	-	Structural	BLAST to VP1, ATI08959.1	Riboviria	RNA					infectious laryngotracheitis virus	sp|Q02409.2|GB_ILTV6	RecName: Full=Envelope glycoprotein B; Short=gB; Flags: Precursor	-	-	-	89.6	Cytoplasmic	0.063	2	-	Structural	Uniprot GO Annotation	Duplodnaviria	DNA	0
Foot-and-mouth disease virus	AAT01695.1	polyprotein	-	-	-		Unknown	0.186	0	-	Structural	Uniprot GO Annotation	Riboviria	RNA					Marek's disease virus	YP_001034012.1	envelope glycoprotein I	-	-	-	89.8	Cytoplasmic	0.15	1	-	Structural	Uniprot GO Annotation	Duplodnaviria	DNA	0
Foot-and-mouth disease virus	NP_001075351.1	granulocyte-macrophage colony-stimulating factor precursor	-	-	-		Unknown	0.588	0	Yes	Structural	Uniprot GO Annotation	Riboviria	RNA					Marek's disease virus	YP_001033956.1	envelope glycoprotein B	-	-	-	89.6	Cytoplasmic	0.086	1	-	Structural	Uniprot GO Annotation	Duplodnaviria	DNA	0
Hantavirus	NP_941984.1	nucleocapsid protein	-	-	-	89.6	Cytoplasmic	0.074	0	-	Structural	Uniprot GO Annotation	Riboviria	RNA					Vaccinia virus	YP_232985.1	morphogenesis-related, substrate of B1R kinase	-	-	-	95.2	Cytoplasmic	0.314	0	-	Structural	Uniprot GO Annotation	Varidnaviria	DNA	0
Hantavirus	NP_942553.1	nucleocapsid protein	-	-	-	96	Cytoplasmic	0.087	0	-	Structural	Uniprot GO Annotation	Riboviria	RNA					Vaccinia virus	YP_233032.1	IMV surface protein	0	-	-	93.6	Cytoplasmic	0.411	0	-	Structural	Uniprot GO Annotation	Varidnaviria	DNA	0
Hantavirus	CAB42097.1	N protein	-	-	-	89.6	Cytoplasmic	0.046	0	-	Structural	Uniprot GO Annotation	Riboviria	RNA					Vaccinia virus	AAN78218.2	A27L	-	-	-	93.6	Cytoplasmic	0.411	0	-	Structural	Uniprot GO Annotation	Varidnaviria	DNA	0
Murine Cytomegalovirus	sp|P52514.1|GL_MUHVS	RecName: Full=Envelope glycoprotein L; Short=gL; Flags: Precursor	-	-	-	92.2	Unknown	0.169	0	-	Structural	Uniprot GO Annotation	Duplodnaviria	DNA					Variola virus	YP_232983.1	IMV heparin binding surface protein	-	-	-	90.2	Cytoplasmic	0.294	1	-	Structural	Uniprot GO Annotation	Varidnaviria	DNA	0
Porcine circovirus 2	ABB36795.1	ORF2	-	-	-	92	Unknown	0.099	0	-	Structural	Uniprot GO Annotation	Monodnaviria	DNA					Variola virus	AAA48235.1	envelope antigen	-	-	-	87.3	Cytoplasmic	0.212	0	Yes	Structural	Uniprot GO Annotation	Varidnaviria	DNA	0
Porcine circovirus 2	AAF35305.1	putative capsid protein	-	-	-	89.6	Unknown	0.13	0	-	Structural	Uniprot GO Annotation	Monodnaviria	DNA					Variola virus	YP_232983.1	IMV heparin binding surface protein	-	-	-	90.2	Cytoplasmic	0.294	1	-	Structural	Uniprot GO Annotation	Varidnaviria	DNA	0
Porcine parvovirus	AGZ94859.1	VP2	-	-	-	98	Unknown	0.851	0	-	Structural	Uniprot GO Annotation	Monodnaviria	DNA					Equid herpesvirus	AAA66547.1	glycoprotein I	-	0	-	89.4	Cytoplasmic Membrane	0.381	2	-	Structural	Uniprot GO Annotation	Duplodnaviria	DNA	0
Hantavirus	NP_941975.1	nucleocapsid protein	-	-	-	89.6	Cytoplasmic	0.074	0	-	Structural	Uniprot GO Annotation	Riboviria	RNA					Feline herpesvirus 1	AHZ31390.1	gD protein	-	-	-	88	Cytoplasmic Membrane	0.279	2	-	Structural	Uniprot GO Annotation	Duplodnaviria	DNA	0
Hantavirus	AAB97456.1	M segment polyprotein	-	-	-	73.2	Unknown	0.372	0	-	Structural	Uniprot GO Annotation	Riboviria	RNA					Herpes simplex virus type 1 and 2	YP_009137216.1	envelope glycoprotein G	-	-	-	96.3	Cytoplasmic Membrane	0.656	1	-	Structural	Uniprot GO Annotation	Duplodnaviria	DNA	1
Hantavirus	AAB02907.1	M polyprotein, partial	-	-	-	89.6	Unknown	0.327	0	-	Structural	Uniprot GO Annotation	Riboviria	RNA					Herpes simplex virus type 1 and 2	CAB06752.1	glycoprotein B	-	-	-	95.3	Cytoplasmic Membrane	0.297	3	-	Structural	Uniprot GO Annotation	Duplodnaviria	DNA	0
Hantavirus	NP_604471.1	nucleocapsid protein	-	-	-				0	-	Structural	PMC2704762	Riboviria	RNA					Herpes simplex virus type 1 and 2	AFK50416.1	gI	-	-	-	90.9	Cytoplasmic Membrane	0.347	1	-	Structural	Uniprot GO Annotation	Duplodnaviria	DNA	0
Hantavirus	AAC54579.1	envelope glycoprotein G1, partial	-	-	-				0	-	Structural	Uniprot GO Annotation	Riboviria	RNA					Herpes simplex virus type 1 and 2	YP_009137140.1	envelope glycoprotein J	-	-	-	89.8	Cytoplasmic Membrane	0.192	2	-	Structural	Uniprot GO Annotation	Duplodnaviria	DNA	0
Hantavirus	ADB80030.1	Gc glycoprotein, partial	-	-	-				0	-	Structural	BLAST to M polyprotein, ADB79914.1	Riboviria	RNA					Herpes simplex virus type 1 and 2	AAL90884.1	glycoprotein D	-	-	-	89.6	Cytoplasmic Membrane	0.404	1	-	Structural	Uniprot GO Annotation	Duplodnaviria	DNA	0
Hantavirus	NP_941977.1	hypothetical protein	-	-	-	89.6	Cytoplasmic	0.114	0	-	Structural	Name homology; PMID:12075094	Riboviria	RNA					Human cytomegalovirus	YP_081514.1	envelope glycoprotein B	-	-	-	93.6	Cytoplasmic Membrane	0.256	3	-	Structural	Uniprot GO Annotation	Duplodnaviria;	DNA	0
Hendra virus	NP_047112.2	glycoprotein	-	-	-	95.8	Unknown	0.168	1	-	Structural	Uniprot GO Annotation	Riboviria	RNA					Murine Cytomegalovirus	sp|Q69150.2|GN_MUHVS	RecName: Full=Envelope glycoprotein N	-	-	-	92.5	Cytoplasmic Membrane	0.431	2	-	Structural	Uniprot GO Annotation	Duplodnaviria	DNA	0
Hepatitis A virus	NP_041008.1	hypothetical protein HAVgp2	-	-	-	95.7	Cytoplasmic Membrane	0.159	0	-	Structural	Uniprot GO Annotation	Riboviria	RNA					Murine Cytomegalovirus	sp|P30673.2|GH_MUHVS	RecName: Full=Envelope glycoprotein H; Short=gH; Flags: Precursor	-	-	-	91.1	Cytoplasmic Membrane	0.143	1	-	Structural	Uniprot GO Annotation	Duplodnaviria	DNA	0
Hepatitis B virus	NP_647606.1	X protein	-	-	-	62.1	Unknown	0.461	0	-	Nonstructural	BLAST to Protein X, Q69027.1	Riboviria	RNA					Orf Virus	ALF04630.1	ORFV059, partial	-	-	-	89.6	Cytoplasmic Membrane	0.41	2	-	Structural	Uniprot GO Annotation	Varidnaviria	DNA	0
Hepatitis B virus	BAF48754.1	hepatitis B surface antigen, partial	-	-	-	90.6	Cytoplasmic Membrane	0.502	1	-	Structural	Uniprot GO Annotation	Riboviria	RNA					Pseudorabies virus	ACU43467.1	envelope glycoprotein gI, partial	-	-	-	93.2	Cytoplasmic Membrane	0.279	1	-	Structural	Uniprot GO Annotation	Duplodnaviria	DNA	0
Hepatitis B virus	AAK96425.1	HBs antigen, partial	-	-	-	89.6	Cytoplasmic Membrane	0.389	2	-	Structural	Uniprot GO Annotation	Riboviria	RNA					Herpes simplex virus type 1 and 2	sp|P06437.2|GB_HHV1K	RecName: Full=Envelope glycoprotein B; Short=gB; Flags: Precursor	-	-	-	92.3	Cytoplasmic Membrane	0.248	3	-	Structural	Uniprot GO Annotation	Duplodnaviria	DNA	0
Hepatitis B virus	AAS47829.1	S protein	-	-	-	92.1	Cytoplasmic Membrane	0.568	3	-	Structural	Uniprot GO Annotation	Riboviria	RNA					Herpes simplex virus type 1 and 2	sp|P06477.1|GH_HHV11	RecName: Full=Envelope glycoprotein H; Short=gH; Flags: Precursor	-	-	-	89.6	Cytoplasmic Membrane	0.218	1	-	Structural	Uniprot GO Annotation	Duplodnaviria	DNA	0
Hepatitis B virus	CAJ75787.1	preS2 middle surface protein	-	-	-	89.6	Cytoplasmic Membrane	0.538	4	-	Structural	Uniprot GO Annotation	Riboviria	RNA					Murine Cytomegalovirus	YP_214101.1	Glycoprotein M or integral membrane protein	-	-	-	90.3	Cytoplasmic Membrane	0.131	8	-	Structural	Uniprot GO Annotation	Duplodnaviria	DNA	0
Hepatitis B virus	BAA00944.1	envelope proteins	-	-	-	89.6	Cytoplasmic Membrane	0.54	4	-	Structural	Uniprot GO Annotation	Riboviria	RNA					Pseudorabies virus	CAA65905.1	UL10	-	-	-	89	Cytoplasmic Membrane	0.105	8	-	Structural	Uniprot GO Annotation	Duplodnaviria	DNA	0
Hepatitis B virus	CAJ21096.1	unnamed protein product	-	-	-	89.6	Cytoplasmic Membrane	0.552	4	-	Structural	Uniprot GO Annotation	Riboviria	RNA					Herpes simplex virus type 1 and 2	NP_044528.2	ubiquitin E3 ligase ICP0	-	-	-	89.6	Extracellular	0.395	0	Yes	Structural	Uniprot GO Annotation	Duplodnaviria	DNA	0
Hepatitis B virus	AGH20418.1	small S protein	-	-	-	89.6	Cytoplasmic Membrane	0.51	4	-	Structural	Uniprot GO Annotation	Riboviria	RNA					Human Papillomavirus	NP_041331.2	minor capsid protein L2	-	-	#VALUE!	96.1	Extracellular	0.703	1	-	Structural	Uniprot GO Annotation	Monodnaviria	DNA	1
Hepatitis B virus	ACA42588.1	large S protein	-	-	-	89.6	Cytoplasmic Membrane	0.351	2	-	Structural	Uniprot GO Annotation	Riboviria	RNA					Human Papillomavirus	NP_041332.2	major capsid protein L1	-	-	-	95.1	Extracellular	0.477	0	-	Structural	Uniprot GO Annotation	Monodnaviria	DNA	0
Hepatitis B virus	YP_009173869.1	large envelope protein	-	-	-	88.7	Cytoplasmic Membrane	0.578	4	-	Structural	Uniprot GO Annotation	Riboviria	RNA					Human Papillomavirus	ALT54672.1	L2	-	-	-	93.7	Extracellular	0.506	1	-	Structural	Uniprot GO Annotation	Monodnaviria	DNA	1
Hepatitis B virus	AAL66340.1	HBsAg	-	-	-	88.2	Cytoplasmic Membrane	0.622	3	-	Structural	Uniprot GO Annotation	Riboviria	RNA					Human Papillomavirus	AAP20600.1	L2 protein	-	-	-	89.6	Extracellular	0.72	0	-	Structural	Uniprot GO Annotation	Monodnaviria	DNA	1
Hepatitis B virus	NP_056788.1	capsid protein	-	-	-	92.7	Unknown	0.292	0	-	Structural	Uniprot GO Annotation	Riboviria	RNA					Porcine parvovirus	AFR43265.1	VP1 protein	-	-	-	99.4	Outer Membrane	0.802	0	-	Structural	Uniprot GO Annotation	Monodnaviria	DNA	1
Hepatitis B virus	BAA04934.1	HBcAg	-	-	-	74.2	Unknown	0.034	0	-	Structural	Uniprot GO Annotation	Riboviria	RNA					African Swine Fever Virus	AJB28435.1	CD2v, partial	-	-	-	94.4	Unknown	0.645	1	-	Structural	Uniprot GO Annotation	Varidnaviria	DNA	1
Hepatitis B virus	sp|P30019.1|HBSAG_HBVC6	RecName: Full=Small envelope protein; AltName: Full=S glycoprotein; AltName: Full=S-HBsAg; Short=SHB; AltName: Full=Small S protein; AltName: Full=Small surface protein	-	-	-	89.6	Cytoplasmic Membrane	0.388	4	-	Structural	Name homology	Riboviria	RNA					African Swine Fever Virus	AGW82377.1	P72, partial	-	-	-	93	Unknown	0.243	0	-	Structural	Uniprot GO Annotation	Varidnaviria	DNA	0
Hepatitis C virus	AAB30986.1	E2, partial	-	-	-	90.5	Unknown		0	-	Structural	BLAST to genome polyprotein, BAA09072.1	Riboviria	RNA					African Swine Fever Virus	ADD62408.1	p54	-	-	-	92.9	Unknown	0.644	1	-	Structural	Uniprot GO Annotation	Varidnaviria	DNA	1
Hepatitis C virus	CAA51524.1	VP60, partial	-	-	-	90	Unknown		0	-	Structural	Uniprot GO Annotation	Riboviria	RNA					African Swine Fever Virus	AJZ77151.1	EP153R	-	-	-	90.9	Unknown	0.641	1	Yes	Structural	Uniprot GO Annotation	Varidnaviria	DNA	1
Hepatitis C virus	AAO46051.1	E1, partial	-	-	-	89.7	Unknown		0	-	Structural	Uniprot GO Annotation	Riboviria	RNA					African Swine Fever Virus	AAF27970.1	Mal-9GL protein	-	-	-	53.1	Unknown	0.833	0	-	Structural	Uniprot GO Annotation	Varidnaviria	DNA	1
Hepatitis C virus	AEQ03276.1	core, partial	-	-	-	63.1	Unknown	0.153	0	-	Structural	Uniprot GO Annotation	Riboviria	RNA					Bovine herpesvirus 1	NP_048054.1	attachment glycoprotein	-	-	-	94.9	Unknown	0.73	1	-	Structural	Uniprot GO Annotation	Duplodnaviria	DNA	1
Hepatitis D virus	sp|P0C6M5.1|LHDAG_HDVU2	RecName: Full=Large delta antigen; Short=L-HDAg; AltName: Full=p27; Flags: Precursor	-	-	-	94.9	Cytoplasmic	0.26	0	-	Structural	Uniprot GO Annotation	Ribozyviria	RNA					Bovine herpesvirus 1	NP_045314.1	envelope glycoprotein C	-	-	-	94.4	Unknown	0.397	1	-	Structural	Uniprot GO Annotation	Duplodnaviria	DNA	0
Hepatitis E virus	BAD35096.1	ORF1, partial	-	-	-	91.7	Unknown	0.381	0	-	Nonstructural	Uniprot GO Annotation	Riboviria	RNA					Bovine herpesvirus 1	NP_045371.1	envelope glycoprotein I	-	-	-	90.9	Unknown	0.413	1	-	Structural	Uniprot GO Annotation	Duplodnaviria	DNA	0
Hepatitis E virus	AAA03191.1	ORF 2	-	-	-	95.7	Unknown	0.292	0	-	Structural	Uniprot GO Annotation	Riboviria	RNA					Bovine herpesvirus 1	AAA46050.1	glycoprotein gIV	-	-	-	89.6	Unknown	0.549	1	-	Structural	Uniprot GO Annotation	Duplodnaviria	DNA	1
Hepatitis E virus	NP_056788.1	capsid protein	-	-	-	92.7	Unknown	0.292	0	-	Structural	Uniprot GO Annotation	Riboviria	RNA					Bovine herpesvirus 1	NP_045370.1	envelope glycoprotein D	-	-	-	89.6	Unknown	0.549	1	-	Structural	Uniprot GO Annotation	Duplodnaviria	DNA	1
Hepatitis E virus	pdb|3RKD|B	Chain B, Capsid protein	-	-	-	89.6	Unknown	0.919	0	-	Structural	Uniprot GO Annotation	Riboviria	RNA					Bovine herpesvirus 1	NP_045372.1	envelope glycoprotein E	-	-	-	79.7	Unknown	0.158	1	-	Structural	Uniprot GO Annotation	Duplodnaviria	DNA	0
Herpes simplex virus type 1 and 2	NP_044624.1	thymidine kinase	-	-	-	84.9	Unknown	0.179	0	-	Nonstructural	BLAST to Thymidine kinase, YP_009137097.1	Duplodnaviria	DNA					Chicken Anemia Virus	ABJ90436.1	VP1	-	-	-	96.5	Unknown	0.291	0	-	Structural	Uniprot GO Annotation	Anelloviridae;	DNA	0
Herpes simplex virus type 1 and 2	sp|P28276.1|ICP27_HHV2H	RecName: Full=mRNA export factor; AltName: Full=Immediate-early protein IE63; AltName: Full=Infected cell protein 27; Short=ICP27; AltName: Full=VMW63	-	-	-	90.2	Cytoplasmic	0.333	0	-	Nonstructural	Uniprot GO Annotation	Duplodnaviria	DNA					Equid herpesvirus	AAA66548.1	glycoprotein E	-	-	-	75.6	Unknown	0.252	1	-	Structural	Uniprot GO Annotation	Duplodnaviria	DNA	0
Herpes simplex virus type 1 and 2	BAE44982.1	ICP27	-	-	-	89.6	Cytoplasmic	0.261	0	-	Nonstructural	Uniprot GO Annotation	Duplodnaviria	DNA					Feline herpesvirus 1	BAA12690.1	env, partial	-	-	-	94.7	Unknown	0.902	0	-	Structural	BLAST to env, BAI99903.1	Duplodnaviria	DNA	1
Gallid herpesvirus 1	YP_182356.1	envelope glycoprotein B	-	-	-	89.6	Cytoplasmic	0.068	2	-	Structural	Name	Duplodnaviria	DNA					Feline panleukopenia virus	CAA38911.1	VP2	-	-	-	97.3	Unknown	0.786	0	-	Structural	Uniprot GO Annotation	Monodnaviria	DNA	1
Herpes simplex virus type 1 and 2	NP_044631.1	single-stranded DNA-binding protein	-	-	-	89.6	Unknown	0.182	0	-	Nonstructural	PMC6409567	Duplodnaviria	DNA					Fowlpox virus	sp|P15910.4|L1_FOWPN	RecName: Full=Protein L1 homolog; AltName: Full=Virion membrane protein M25	-	-	-	89.6	Unknown	0.758	1	-	Structural	Uniprot GO Annotation	Varidnaviria	DNA	1
Herpes simplex virus type 1 and 2	YP_009137216.1	envelope glycoprotein G	-	-	-	96.3	Cytoplasmic Membrane	0.656	1	-	Structural	Uniprot GO Annotation	Duplodnaviria	DNA					Herpes simplex virus type 1 and 2	YP_009137218.1	envelope glycoprotein D	-	-	-	95.8	Unknown	0.393	1	-	Structural	Uniprot GO Annotation	Duplodnaviria	DNA	0
Bovine herpesvirus 1	AEQ16470.1	glycoprotein B, partial	-	-	-	79.8	Unknown	0.137	0	-	Structural	Name	Duplodnaviria	DNA					Herpes simplex virus type 1 and 2	NP_044536.1	envelope glycoprotein D	-	-	-	95.2	Unknown	0.393	1	-	Structural	Uniprot GO Annotation	Duplodnaviria	DNA	0
Herpes simplex virus type 1 and 2	CAB06752.1	glycoprotein B	-	-	-	95.3	Cytoplasmic Membrane	0.297	3	-	Structural	Uniprot GO Annotation	Duplodnaviria	DNA					Herpes simplex virus type 1 and 2	YP_009137143.1	envelope glycoprotein E	-	-	-	89.9	Unknown	0.303	1	-	Structural	Uniprot GO Annotation	Duplodnaviria	DNA	0
Feline infectious peritonitis virus	YP_004070200.1	Nonstructural protein 7a	-	-	-	31.2	Cytoplasmic Membrane	0.295	2	-	Nonstructural	Uniprot GO Annotation	Riboviria	RNA					Herpes simplex virus type 1 and 2	YP_009137196.1	envelope glycoprotein C	-	-	-	89.6	Unknown	0.483	2	-	Structural	Uniprot GO Annotation	Duplodnaviria	DNA	0
African horse sickness virus	AKP39984.1	NS1	-	-	-		Cytoplasmic	0.158	0	-	Nonstructural	Uniprot GO Annotation	Nidoviridiae	RNA					Human cytomegalovirus	AAA45994.1	pp65	-	-	-	89.6	Unknown	0.189	0	-	Structural	Uniprot GO Annotation	Duplodnaviria;	DNA	0
Herpes simplex virus type 1 and 2	AFK50416.1	gI	-	-	-	90.9	Cytoplasmic Membrane	0.347	1	-	Structural	Uniprot GO Annotation	Duplodnaviria	DNA					Human Papillomavirus	AAB51176.1	calreticulin	-	-	-	93.1	Unknown	0.216	0	Yes	Structural	Uniprot GO Annotation	Monodnaviria	DNA	0
Herpes simplex virus type 1 and 2	YP_009137140.1	envelope glycoprotein J	-	-	-	89.8	Cytoplasmic Membrane	0.192	2	-	Structural	Uniprot GO Annotation	Duplodnaviria	DNA					Human Papillomavirus	AAY57811.1	L1, partial	-	-	-	89.6	Unknown	0.493	0	-	Structural	Uniprot GO Annotation	Monodnaviria	DNA	0
Feline infectious peritonitis virus	YP_004070201.1	Nonstructural protein 7b	-	-	-	52.1	Cytoplasmic	0.32	0	-	Nonstructural	Uniprot GO Annotation	Riboviria	RNA					Murine Cytomegalovirus	sp|P52514.1|GL_MUHVS	RecName: Full=Envelope glycoprotein L; Short=gL; Flags: Precursor	-	-	-	92.2	Unknown	0.169	0	-	Structural	Uniprot GO Annotation	Duplodnaviria	DNA	0
Herpes simplex virus type 1 and 2	AAL90884.1	glycoprotein D	-	-	-	89.6	Cytoplasmic Membrane	0.404	1	-	Structural	Uniprot GO Annotation	Duplodnaviria	DNA					Porcine circovirus 2	ABB36795.1	ORF2	-	-	-	92	Unknown	0.099	0	-	Structural	Uniprot GO Annotation	Monodnaviria	DNA	0
Herpes simplex virus type 1 and 2	sp|P06437.2|GB_HHV1K	RecName: Full=Envelope glycoprotein B; Short=gB; Flags: Precursor	-	-	-	92.3	Cytoplasmic Membrane	0.248	3	-	Structural	Uniprot GO Annotation	Duplodnaviria	DNA					Porcine circovirus 2	AAF35305.1	putative capsid protein	-	-	-	89.6	Unknown	0.13	0	-	Structural	Uniprot GO Annotation	Monodnaviria	DNA	0
Herpes simplex virus type 1 and 2	sp|P06477.1|GH_HHV11	RecName: Full=Envelope glycoprotein H; Short=gH; Flags: Precursor	-	-	-	89.6	Cytoplasmic Membrane	0.218	1	-	Structural	Uniprot GO Annotation	Duplodnaviria	DNA					Porcine parvovirus	AGZ94859.1	VP2	-	-	-	98	Unknown	0.851	0	-	Structural	Uniprot GO Annotation	Monodnaviria	DNA	1
Herpes simplex virus type 1 and 2	NP_044528.2	ubiquitin E3 ligase ICP0	-	-	-	89.6	Extracellular	0.395	0	Yes	Structural	Uniprot GO Annotation	Duplodnaviria	DNA					Pseudorabies virus	CAA09075.1	gB, partial	-	-	-	89.7	Unknown		0	-	Structural	BLAST to gB, AYL40667.1	Duplodnaviria	DNA	0
Herpes simplex virus type 1 and 2	YP_009137218.1	envelope glycoprotein D	-	-	-	95.8	Unknown	0.393	1	-	Structural	Uniprot GO Annotation	Duplodnaviria	DNA					Pseudorabies virus	ADN78283.1	glycoprotein E	-	-	-	89.6	Unknown	0.147	1	-	Structural	Uniprot GO Annotation	Duplodnaviria	DNA	0
Herpes simplex virus type 1 and 2	NP_044536.1	envelope glycoprotein D	-	-	-	95.2	Unknown	0.393	1	-	Structural	Uniprot GO Annotation	Duplodnaviria	DNA					Pseudorabies virus	AAK95859.1	glycoprotein G	-	-	-	89.6	Unknown	0.373	1	-	Structural	Uniprot GO Annotation	Duplodnaviria	DNA	0
Herpes simplex virus type 1 and 2	YP_009137143.1	envelope glycoprotein E	-	-	-	89.9	Unknown	0.303	1	-	Structural	Uniprot GO Annotation	Duplodnaviria	DNA					Pseudorabies virus	AAB26946.1	glycoprotein gII, partial	-	-	-	89.6	Unknown	0.219	1	-	Structural	Uniprot GO Annotation	Duplodnaviria	DNA	0
Herpes simplex virus type 1 and 2	YP_009137196.1	envelope glycoprotein C	-	-	-	89.6	Unknown	0.483	2	-	Structural	Uniprot GO Annotation	Duplodnaviria	DNA					Pseudorabies virus	AAA47464.1	glycoprotein gIII	-	-	-	88.7	Unknown	0.321	2	-	Structural	Uniprot GO Annotation	Duplodnaviria	DNA	0
Herpes simplex virus type 1 and 2	YP_009137119.1	envelope glycoprotein C	-	-	-	91.6	Unknown	0.46	1	-	Structural	Uniprot GO Annotation	Duplodnaviria	DNA					Pseudorabies virus	YP_068347.1	envelope glycoprotein C	-	-	-	84.6	Unknown	0.276	2	-	Structural	Uniprot GO Annotation	Duplodnaviria	DNA	0
Herpes simplex virus type 1 and 2	NP_044629.1	envelope glycoprotein B	-	-	-	90.5	Cytoplasmic Membrane	0.241	3	-	Structural	Name	Duplodnaviria	DNA					Pseudorabies virus	YP_068387.1	envelope glycoprotein D	-	-	-	68	Unknown	0.327	1	-	Structural	Uniprot GO Annotation	Duplodnaviria	DNA	0
Hirame rhabdovirus	NP_919033.1	glycoprotein	-	-	-	89.6	Unknown	0.335	1	-	Structural	BLAST to Glycoprotein, AAB39502.1	Riboviria	RNA					Pseudorabies virus	CAA75105.1	glycoprotein gp50, partial	-	-	-	53.8	Unknown	0.304	0	-	Structural	Uniprot GO Annotation	Duplodnaviria	DNA	0
Hirame rhabdovirus	NP_919030.1	nucleocapsid protein	-	-	-	89.6	Unknown	0.092	0	-	Structural	Uniprot GO Annotation	Riboviria	RNA					Vaccinia virus	YP_233069.1	EEV type-I membrane glycoprotein	-	-	-	96.3	Unknown	0.463	1	Yes	Structural	Uniprot GO Annotation	Varidnaviria	DNA	0
Human coxsackievirus	ACT98478.1	VP1, partial	-	-	-	94.6	Unknown	0.866	0	-	Structural	Uniprot GO Annotation	Riboviria	RNA					Vaccinia virus	YP_232970.1	IMV membrane protein	-	-	-	96.2	Unknown	0.708	1	-	Structural	Uniprot GO Annotation	Varidnaviria	DNA	1
Human cytomegalovirus	sp|P03169.1|VIE1_HCMVT	RecName: Full=Immediate early protein IE1; Short=IE1; AltName: Full=55 kDa immediate-early protein 1; AltName: Full=IE1p72; AltName: Full=IE72	-	-	-	94	Cytoplasmic	0.036	0	-	Nonstructural	Uniprot GO Annotation	Duplodnaviria;	DNA					Vaccinia virus	AAF63732.1	L1R	-	-	-	95.3	Unknown	0.708	1	-	Structural	Uniprot GO Annotation	Varidnaviria	DNA	1
Human cytomegalovirus	ACZ79994.1	tegument protein pp65	-	-	-	92.8	Unknown	0.14	0	-	Nonstructural	Uniprot GO Annotation	Duplodnaviria;	DNA					Vaccinia virus	YP_233005.1	39kDa core protein	-	-	-	94.7	Unknown	0.53	0	-	Structural	Uniprot GO Annotation	Varidnaviria	DNA	1
Human cytomegalovirus	AAA45953.1	IE2, partial	-	-	-	89.8	Cytoplasmic Membrane		0	-	Nonstructural	PMC9239164	Duplodnaviria;	DNA					Vaccinia virus	YP_233038.1	EEV membrane phosphoglycoprotein	-	-	-	91.8	Unknown	0.467	1	-	Structural	Uniprot GO Annotation	Varidnaviria	DNA	0
Feline infectious peritonitis virus	YP_004070195.1	putative 3a protein	-	-	-	42	Unknown	0.136	0	-	Nonstructural	Uniprot GO Annotation	Riboviria	RNA					Vaccinia virus	YP_233039.1	EEV glycoprotein	-	-	-	91.4	Unknown	0.598	1	-	Structural	Uniprot GO Annotation	Varidnaviria	DNA	1
Human cytomegalovirus	YP_081514.1	envelope glycoprotein B	-	-	-	93.6	Cytoplasmic Membrane	0.256	3	-	Structural	Uniprot GO Annotation	Duplodnaviria;	DNA					Vaccinia virus	YP_232995.1	IMV membrane protein	-	-	-	91.3	Unknown	0.316	1	Yes	Structural	Uniprot GO Annotation	Varidnaviria	DNA	0
Human cytomegalovirus	AAA45994.1	pp65	-	-	-	89.6	Unknown	0.189	0	-	Structural	Uniprot GO Annotation	Duplodnaviria;	DNA					Vaccinia virus	BAD97826.1	EEV type-I membrane glycoprotein	-	-	-	90.9	Unknown	0.442	1	Yes	Structural	Uniprot GO Annotation	Varidnaviria	DNA	0
Human Immunodeficiency Virus	BAE95909.1	Pol, partial	-	-	-	97.4	Cytoplasmic	0.093	0	-	Nonstructural	Uniprot GO Annotation	Riboviria	RNA					Vaccinia virus	YP_233041.1	IEV transmembrane phosphoprotein	-	-	-	90.5	Unknown	0.425	1	-	Structural	Uniprot GO Annotation	Varidnaviria	DNA	0
Human Immunodeficiency Virus	NP_758887.1	pol protein, partial	-	-	-	96.6	Cytoplasmic	0.124	0	-	Nonstructural	Uniprot GO Annotation	Riboviria	RNA					Vaccinia virus	AAF63733.1	A33R	-	-	-	89.6	Unknown	0.467	1	-	Structural	Uniprot GO Annotation	Varidnaviria	DNA	0
Human Immunodeficiency Virus	AAF35355.1	pol, partial	-	-	-	96.3	Cytoplasmic	0.186	0	-	Nonstructural	Uniprot GO Annotation	Riboviria	RNA					Vaccinia virus	AAN78219.1	B5R	-	-	-	89.6	Unknown	0.442	1	Yes	Structural	Uniprot GO Annotation	Varidnaviria	DNA	0
Human Immunodeficiency Virus	AAB47780.1	gag polyprotein	-	-	-	89.6	Cytoplasmic	0.084	0	Yes	Nonstructural	Uniprot GO Annotation	Riboviria	RNA					Varicella-zoster virus	NP_040189.1	envelope glycoprotein I	-	-	-	92.3	Unknown	0.343	1	-	Structural	Uniprot GO Annotation	Duplodnaviria;	DNA	0
Human Immunodeficiency Virus	AAB47785.1	nef protein	-	-	-	89.6	Cytoplasmic	0.306	0	-	Nonstructural	Uniprot GO Annotation	Riboviria	RNA					Varicella-zoster virus	NP_040190.1	envelope glycoprotein E	-	-	-	89.6	Unknown	0.372	2	-	Structural	Uniprot GO Annotation	Duplodnaviria;	DNA	0
Human Immunodeficiency Virus	AAB99959.1	pol, partial	-	-	-	89.6	Cytoplasmic	0.126	0	-	Nonstructural	Uniprot GO Annotation	Riboviria	RNA					Variola virus	NP_536512.1	IMV membrane protein J1	-	-	-	91.8	Unknown	0.281	0	-	Structural	BLAST to IMV membrane protein, ABD52626.1	Varidnaviria	DNA	0
Human Immunodeficiency Virus	AAF26291.1	polymerase, partial	-	-	-	89.6	Cytoplasmic	0.309	0	-	Nonstructural	Uniprot GO Annotation	Riboviria	RNA					Variola virus	CAA47504.1	A30L	-	-	-	90.8	Unknown	0.243	0	-	Structural	BLAST to EPHB4, NP_042181.1	Varidnaviria	DNA	0
Human Immunodeficiency Virus	AAB47786.1	tat protein	-	-	-	93.4	Unknown	0.316	0	-	Nonstructural	Uniprot GO Annotation	Riboviria	RNA					Variola virus	YP_233022.1	Membrane protein	-	-	-	89.7	Unknown	0.356	1	-	Structural		Varidnaviria	DNA	0
Human Immunodeficiency Virus	NP_057854.1	Rev	-	-	-	91	Unknown	0.174	0	-	Nonstructural	Uniprot GO Annotation	Riboviria	RNA					Variola virus	gi|17529923:1-142	A33R	-	-	-	58.4	Unknown	0.382	0	-	Structural	BLAST to A33R, AGB75873.1	Varidnaviria	DNA	0
Human Immunodeficiency Virus	AAB99964.1	rev	-	-	-	89.6	Unknown	0.167	0	-	Nonstructural	Uniprot GO Annotation	Riboviria	RNA					Variola virus	gi|222720|dbj|BAA01805.1|	20.5K protein	-	-	-	91.8	Unknown	0.467	1	-	Structural	Uniprot GO Annotation	Varidnaviria	DNA	0
Human Immunodeficiency Virus	AAC33786.1	rev protein	-	-	-	89.6	Unknown	0.224	0	-	Nonstructural	Uniprot GO Annotation	Riboviria	RNA					Variola virus	gi|222721|dbj|BAA01806.1|	19.5K protein	-	-	-	91.4	Unknown	0.598	1	-	Structural	Uniprot GO Annotation	Varidnaviria	DNA	1
Human Immunodeficiency Virus	BAB88039.1	protease, partial	-	-	-	78.7	Unknown	0.556	0	-	Nonstructural	BLAST to protease, AAG60272.1	Riboviria	RNA					Variola virus	gi|222723|dbj|BAA01808.1|	25.1K protein	-	-	-	90.5	Unknown	0.425	1	-	Structural	Uniprot GO Annotation	Varidnaviria	DNA	0
Porcine respiratory and reproductive syndrome virus	AAA31133.1	poly-ubiquitin precursor, partial	-	-	-	93.2	Unknown	0.418	0	Yes	Nonstructural	Uniprot GO Annotation	Riboviria	RNA					Variola virus	AAA48252.1	hemagglutinin	-	-	-	89.6	Unknown	0.782	1	-	Structural	Uniprot GO Annotation	Varidnaviria	DNA	1
Porcine respiratory and reproductive syndrome virus	NP_999113.1	interferon gamma precursor	-	-	-	67.9	Unknown	0.529	0	Yes	Nonstructural	Uniprot GO Annotation	Riboviria	RNA					Variola virus	gi|222750|dbj|BAA01835.1|	35.1K protein	-	-	-	96.3	Unknown	0.463	1	Yes	Structural	Uniprot GO Annotation	Varidnaviria	DNA	0
Human Immunodeficiency Virus	NP_758886.1	gag protein	-	-	-	94.4	Cytoplasmic	0.208	0	-	Structural	Uniprot GO Annotation	Riboviria	RNA					Variola virus	AAA48264.1	ORF8 cds	-	-	-	91.3	Unknown	0.316	1	Yes	Structural	Uniprot GO Annotation	Varidnaviria	DNA	0
Feline infectious peritonitis virus	YP_004070196.1	putative 3b protein	-	-	-	1.8	Unknown	0.169	0	-	Nonstructural	BLAST to 3b, BAN67920.1	Riboviria	RNA					Variola virus	CAA26010.1	F2 polypeptide	-	-	-	96.2	Unknown	0.708	1	-	Structural	Uniprot GO Annotation	Varidnaviria	DNA	1
Human Immunodeficiency Virus	NP_057849.4	Gag-Pol	-	-	-	93.1	Cytoplasmic	0.132	0	Yes	Structural	Uniprot GO Annotation	Riboviria	RNA					Variola virus	AAA48160.1	putative A33R	-	-	-	91.8	Unknown	0.467	1	-	Structural	Uniprot GO Annotation	Varidnaviria	DNA	0
Human Immunodeficiency Virus	AAB99958.1	gag	-	-	-	91.3	Cytoplasmic	0.105	0	-	Structural	Uniprot GO Annotation	Riboviria	RNA					Variola virus	AAA48164.1	putative A36R	-	-	-	90.5	Unknown	0.425	1	-	Structural	Uniprot GO Annotation	Varidnaviria	DNA	0
Human Immunodeficiency Virus	AAB99962.1	vpr	-	-	-	90.8	Cytoplasmic	0.257	0	-	Structural	Uniprot GO Annotation	Riboviria	RNA					Herpes simplex virus type 1 and 2	YP_009137119.1	envelope glycoprotein C	-	-	-	91.6	Unknown	0.46	1	-	Structural	Uniprot GO Annotation	Duplodnaviria	DNA	0
Human Immunodeficiency Virus	AFK29870.1	gag protein	-	-	-	89.6	Cytoplasmic	0.307	0	Yes	Structural	Uniprot GO Annotation	Riboviria	RNA					Gallid herpesvirus 1	YP_182356.1	envelope glycoprotein B	-	-	-	89.6	Cytoplasmic	0.068	2	-	Structural	Name	Duplodnaviria	DNA	0
Human Immunodeficiency Virus	BAE95916.1	Nef	-	-	-	89.6	Cytoplasmic	0.243	0	-	Structural	Uniprot GO Annotation	Riboviria	RNA					Variola virus	gi|17529917:1-696	A27L	-	-	-	89.6	Cytoplasmic	0.2	1	-	Structural	PMC10509699	Varidnaviria	DNA	0
Human Immunodeficiency Virus	NP_054373.1	nef protein	-	-	-	89.1	Cytoplasmic	0.068	0	-	Structural	Uniprot GO Annotation	Riboviria	RNA					Herpes simplex virus type 1 and 2	NP_044629.1	envelope glycoprotein B	-	-	-	90.5	Cytoplasmic Membrane	0.241	3	-	Structural	Name	Duplodnaviria	DNA	0
Bovine Leukemia virus	NP_056898.1	p18	-	-	-	90	Unknown	0.359	0	-	Nonstructural	PMC374269	Riboviria;	RNA					Bovine herpesvirus 1	AEQ16470.1	glycoprotein B, partial	-	-	-	79.8	Unknown	0.137	0	-	Structural	Name	Duplodnaviria	DNA	0
Human Immunodeficiency Virus	NP_057852.2	Vpr	-	-	-	69	Cytoplasmic	0.037	0	-	Structural	Uniprot GO Annotation	Riboviria	RNA					Variola virus	NP_536512.1	L1R	-	-	-	91.8	Unknown	0.281	0	-	Structural	PMC237060	Varidnaviria	DNA	0
Avian pneumovirus	AAF01771.1	fusion protein	-	-	-	94.9	Cytoplasmic	0.225	3	-	Structural	Uniprot GO Annotation	Riboviria;	RNA					Avian pneumovirus	AAF01771.1	fusion protein	-	-	-	94.9	Cytoplasmic	0.225	3	-	Structural	Uniprot GO Annotation	Riboviria;	RNA	0
Human Immunodeficiency Virus	CAB92793.1	ENV (gp160)	-	-	-	95.1	Cytoplasmic Membrane	0.128	4	-	Structural	Uniprot GO Annotation	Riboviria	RNA					Bluetongue virus	AEP83825.1	VP5	-	-	-	95.9	Cytoplasmic	0.228	0	-	Structural	Uniprot GO Annotation	Riboviria;	RNA	0
Human Immunodeficiency Virus	NP_057856.1	Envelope surface glycoprotein gp160, precursor	-	-	-	89.6	Cytoplasmic Membrane	0.125	3	-	Structural	Uniprot GO Annotation	Riboviria	RNA					Bluetongue virus	AGS78451.1	VP2, partial	-	-	-	94	Cytoplasmic	0.109	0	-	Structural	Uniprot GO Annotation	Riboviria;	RNA	0
Bovine papillomavirus	AHB82182.1	L1 protein, partial	-	-	-	89.6	Cytoplasmic	0.458	0	-	Structural	Uniprot GO Annotation	Riboviria	RNA					Bovine papillomavirus	AHB82182.1	L1 protein, partial	-	-	-	89.6	Cytoplasmic	0.458	0	-	Structural	Uniprot GO Annotation	Riboviria	RNA	0
Bovine Respiratory Syncytial Virus	AAL49406.1	phosphoprotein	-	-	-	95.3	Cytoplasmic	0.099	0	-	Structural	Uniprot GO Annotation	Riboviria	RNA					Bovine Respiratory Syncytial Virus	AAL49406.1	phosphoprotein	-	-	-	95.3	Cytoplasmic	0.099	0	-	Structural	Uniprot GO Annotation	Riboviria	RNA	0
Bovine Respiratory Syncytial Virus	AAL49411.1	M2-1 protein	-	-	-	91.6	Cytoplasmic	0.203	0	-	Structural	Uniprot GO Annotation	Riboviria	RNA					Bovine Respiratory Syncytial Virus	AAL49411.1	M2-1 protein	-	-	-	91.6	Cytoplasmic	0.203	0	-	Structural	Uniprot GO Annotation	Riboviria	RNA	0
Bovine Respiratory Syncytial Virus	AAL49405.1	nucleocapsid protein	-	-	-	89.6	Cytoplasmic	0.174	0	-	Structural	Uniprot GO Annotation	Riboviria	RNA					Bovine Respiratory Syncytial Virus	AAL49405.1	nucleocapsid protein	-	-	-	89.6	Cytoplasmic	0.174	0	-	Structural	Uniprot GO Annotation	Riboviria	RNA	0
Human Immunodeficiency Virus	ACA61283.1	envelope glycoprotein, partial	-	-	-	89.6	Cytoplasmic Membrane	0.105	2	-	Structural	Uniprot GO Annotation	Riboviria	RNA					Dengue Virus	ABY82135.1	envelope, partial	-	-	-	97.5	Cytoplasmic	0.579	2	-	Structural	Uniprot GO Annotation	Riboviria	RNA	1
Human Immunodeficiency Virus	AAC31819.1	envelope glycoprotein	-	-	-	89.6	Cytoplasmic Membrane	0.17	4	-	Structural	Uniprot GO Annotation	Riboviria	RNA					Dengue Virus	AEX20298.1	envelope protein, partial	-	-	-	89.7	Cytoplasmic	0.669	2	-	Structural	Uniprot GO Annotation	Riboviria	RNA	1
Human Immunodeficiency Virus	AAW64267.1	envelope glycoprotein	-	-	-	89.6	Cytoplasmic Membrane	0.156	2	-	Structural	Uniprot GO Annotation	Riboviria	RNA					Ebola virus	NP_690581.1	polymerase complex protein	-	-	-	93.4	Cytoplasmic	0.477	0	-	Structural	Uniprot GO Annotation	Riboviria	RNA	0
Human Immunodeficiency Virus	AAB99966.1	env	-	-	-	89.6	Cytoplasmic Membrane	0.092	3	-	Structural	Uniprot GO Annotation	Riboviria	RNA					Hantavirus	NP_941984.1	nucleocapsid protein	-	-	-	89.6	Cytoplasmic	0.074	0	-	Structural	Uniprot GO Annotation	Riboviria	RNA	0
Human Immunodeficiency Virus	AAB04079.1	envelope glycoprotein, partial	-	-	-	89.6	Cytoplasmic Membrane	0.102	2	-	Structural	Uniprot GO Annotation	Riboviria	RNA					Hantavirus	NP_942553.1	nucleocapsid protein	-	-	-	96	Cytoplasmic	0.087	0	-	Structural	Uniprot GO Annotation	Riboviria	RNA	0
Human Immunodeficiency Virus	NP_054372.1	envelope protein	-	-	-	89.6	Cytoplasmic Membrane	0.296	4	-	Structural	Uniprot GO Annotation	Riboviria	RNA					Hantavirus	CAB42097.1	N protein	-	-	-	89.6	Cytoplasmic	0.046	0	-	Structural	Uniprot GO Annotation	Riboviria	RNA	0
Human Immunodeficiency Virus	AAB50262.1	envelope polyprotein	-	-	-	89.6	Cytoplasmic Membrane	0.125	3	-	Structural	Uniprot GO Annotation	Riboviria	RNA					Hantavirus	NP_941975.1	nucleocapsid protein	-	-	-	89.6	Cytoplasmic	0.074	0	-	Structural	Uniprot GO Annotation	Riboviria	RNA	0
Human Immunodeficiency Virus	AAA44191.1	env	-	-	-	89.6	Cytoplasmic Membrane	0.155	2	-	Structural	Uniprot GO Annotation	Riboviria	RNA					Hepatitis D virus	sp|P0C6M5.1|LHDAG_HDVU2	RecName: Full=Large delta antigen; Short=L-HDAg; AltName: Full=p27; Flags: Precursor	-	-	-	94.9	Cytoplasmic	0.26	0	-	Structural	Uniprot GO Annotation	Ribozyviria	RNA	0
Human Immunodeficiency Virus	AAK30970.1	envelope glycoprotein	-	-	-	89.6	Cytoplasmic Membrane	0.168	4	-	Structural	Uniprot GO Annotation	Riboviria	RNA					Human Immunodeficiency Virus	NP_758886.1	gag protein	-	-	-	94.4	Cytoplasmic	0.208	0	-	Structural	Uniprot GO Annotation	Riboviria	RNA	0
Human Immunodeficiency Virus	AAB04093.1	envelope glycoprotein, partial	-	-	-	89.6	Cytoplasmic Membrane	0.078	3	-	Structural	Uniprot GO Annotation	Riboviria	RNA					Human Immunodeficiency Virus	NP_057849.4	Gag-Pol	-	-	-	93.1	Cytoplasmic	0.132	0	Yes	Structural	Uniprot GO Annotation	Riboviria	RNA	0
Human Immunodeficiency Virus	AAB05027.1	envelope glycoprotein, partial	-	-	-	89.6	Cytoplasmic Membrane	0.159	3	-	Structural	Uniprot GO Annotation	Riboviria	RNA					Human Immunodeficiency Virus	AAB99958.1	gag	-	-	-	91.3	Cytoplasmic	0.105	0	-	Structural	Uniprot GO Annotation	Riboviria	RNA	0
Human Immunodeficiency Virus	CAA74764.1	gp120, partial	-	-	-	93.6	Unknown	0.335	0	-	Structural	BLAST to gp120, AAF69493.1	Riboviria	RNA					Human Immunodeficiency Virus	AAB99962.1	vpr	-	-	-	90.8	Cytoplasmic	0.257	0	-	Structural	Uniprot GO Annotation	Riboviria	RNA	0
Human Immunodeficiency Virus	NP_057857.2	Nef	-	-	-	93.5	Unknown	0.184	0	-	Structural	Uniprot GO Annotation	Riboviria	RNA					Human Immunodeficiency Virus	AFK29870.1	gag protein	-	-	-	89.6	Cytoplasmic	0.307	0	Yes	Structural	Uniprot GO Annotation	Riboviria	RNA	0
Human Immunodeficiency Virus	AAB99965.1	vpu	-	-	-	91	Unknown	0.353	1	-	Structural	Uniprot GO Annotation	Riboviria	RNA					Human Immunodeficiency Virus	BAE95916.1	Nef	-	-	-	89.6	Cytoplasmic	0.243	0	-	Structural	Uniprot GO Annotation	Riboviria	RNA	0
Human Immunodeficiency Virus	AAB99960.1	vif	-	-	-	90.6	Unknown	0.142	0	-	Structural	Uniprot GO Annotation	Riboviria	RNA					Human Immunodeficiency Virus	NP_054373.1	nef protein	-	-	-	89.1	Cytoplasmic	0.068	0	-	Structural	Uniprot GO Annotation	Riboviria	RNA	0
Human Immunodeficiency Virus	AAZ72871.1	envelope protein, partial	-	-	-	89.6	Unknown	0.316	0	-	Structural	Uniprot GO Annotation	Riboviria	RNA					Human Immunodeficiency Virus	NP_057852.2	Vpr	-	-	-	69	Cytoplasmic	0.037	0	-	Structural	Uniprot GO Annotation	Riboviria	RNA	0
Human Immunodeficiency Virus	AAB47784.1	envelope polyprotein	-	-	-	89.6	Unknown	0.321	2	-	Structural	Uniprot GO Annotation	Riboviria	RNA					Human metapneumovirus	YP_012606.1	phosphoprotein	-	-	-	89.6	Cytoplasmic	0.269	0	-	Structural	Uniprot GO Annotation	Riboviria	RNA	0
Human Immunodeficiency Virus	AAD39400.1	gag	-	-	-	89.6	Unknown	0.267	0	Yes	Structural	Uniprot GO Annotation	Riboviria	RNA					Human Respiratory Syncytial Virus	BAA00637.1	N protein	-	-	-	89.6	Cytoplasmic	0.208	0	-	Structural	Uniprot GO Annotation	Riboviria	RNA	0
Human Immunodeficiency Virus	AAC55459.1	gag	-	-	-	89.6	Unknown	0.262	0	Yes	Structural	Uniprot GO Annotation	Riboviria	RNA					Human Respiratory Syncytial Virus	BAA00638.1	P protein	-	-	-	89.6	Cytoplasmic	0.14	0	-	Structural	Uniprot GO Annotation	Riboviria	RNA	0
Human Immunodeficiency Virus	NP_057850.1	Pr55(Gag)	-	-	-	89.6	Unknown	0.336	0	-	Structural	Uniprot GO Annotation	Riboviria	RNA					Infectious Hematopoietic Necrosis Virus	NP_042676.1	nucleocapsid protein	-	-	-	89.6	Cytoplasmic	0.065	0	-	Structural	Uniprot GO Annotation	Riboviria	RNA	0
Human Immunodeficiency Virus	AAK08483.1	gag polyprotein (plasmid)	-	-	-	89.6	Unknown	0.319	0	Yes	Structural	BLAST to gag polyprotein, P12493.3	Riboviria	RNA					Influenza virus	ABG20467.2	hemagglutinin, partial	-	-	-	89.6	Cytoplasmic	0.22	0	-	Structural	Uniprot GO Annotation	Riboviria	RNA	0
Human Immunodeficiency Virus	AAF69493.1	gp120, partial	-	-	-	89.6	Unknown	0.616	0	-	Structural	BLAST to gp120, AAA80328.1	Riboviria	RNA					Influenza virus	ABI36428.1	hemagglutinin	-	-	-	89.6	Cytoplasmic	0.22	1	-	Structural	Uniprot GO Annotation	Riboviria	RNA	0
Human Immunodeficiency Virus	AAB99963.1	tat	-	-	-	89.6	Unknown	0.159	0	-	Structural	Uniprot GO Annotation	Riboviria	RNA					Influenza virus	ABI36144.1	hemagglutinin	-	-	-	89.6	Cytoplasmic	0.217	1	-	Structural	Uniprot GO Annotation	Riboviria	RNA	0
Human Immunodeficiency Virus	NP_057855.1	Vpu	-	-	-	89.6	Unknown	0.337	1	-	Structural	Uniprot GO Annotation	Riboviria	RNA					Influenza virus	AAX53506.1	hemagglutinin	-	-	-	89.6	Cytoplasmic	0.229	1	-	Structural	Uniprot GO Annotation	Riboviria	RNA	0
Human Immunodeficiency Virus	NP_057851.1	Vif	-	-	-	79.8	Unknown	0.174	0	-	Structural	Uniprot GO Annotation	Riboviria	RNA					Influenza virus	ABI85117.1	hemagglutinin	-	-	-	89.6	Cytoplasmic	0.272	1	-	Structural	Uniprot GO Annotation	Riboviria	RNA	0
Human Immunodeficiency Virus	AAC37905.1	envelope glycoprotein gp120, partial	-	-	-	64.5	Unknown	0.186	0	-	Structural	Uniprot GO Annotation	Riboviria	RNA					Influenza virus	ABO30346.1	hemagglutinin	-	-	-	89.6	Cytoplasmic	0.21	1	-	Structural	Uniprot GO Annotation	Riboviria	RNA	0
Human Immunodeficiency Virus	CAA58216.1	GP41, partial	-	-	-	63.9	Unknown	0.504	0	-	Structural	Uniprot GO Annotation	Riboviria	RNA					Influenza virus	CAI29278.1	hemagglutinin	-	-	-	89.6	Cytoplasmic	0.208	1	-	Structural	Uniprot GO Annotation	Riboviria	RNA	0
Human Immunodeficiency Virus	NP_057853.1	Tat	-	-	-	90.3	Unknown	0.2	0	-	Structural	Uniprot GO Annotation	Riboviria	RNA					Influenza virus	BAE48316.1	hemagglutinin	-	-	-	89.6	Cytoplasmic	0.203	1	-	Structural	Uniprot GO Annotation	Riboviria	RNA	0
Human Immunodeficiency Virus	AAA44995.1	gag protein, partial	-	-	-	89.6	Unknown	0.353	0	-	Structural	Uniprot GO Annotation	Riboviria	RNA					Influenza virus	ABP51969.1	hemagglutinin	-	-	-	89.6	Cytoplasmic	0.22	1	-	Structural	Uniprot GO Annotation	Riboviria	RNA	0
Human Immunodeficiency Virus	NP_687035.1	Gag-Pol	-	-	-	90.4	Cytoplasmic	0.138	0	Yes	Structural	Name homology	Riboviria	RNA					Influenza virus	AAV48546.1	hemagglutinin	-	-	-	89.6	Cytoplasmic	0.212	1	-	Structural	Uniprot GO Annotation	Riboviria	RNA	0
Human metapneumovirus	sp|Q6WB96.1|M22_HMPVC	RecName: Full=Protein M2-2	-	-	-	23.9	Unknown	0.289	0	-	Nonstructural	Uniprot GO Annotation	Riboviria	RNA					Influenza virus	YP_308669.1	hemagglutinin	-	-	-	89.6	Cytoplasmic	0.23	1	-	Structural	Uniprot GO Annotation	Riboviria	RNA	0
Human metapneumovirus	YP_012606.1	phosphoprotein	-	-	-	89.6	Cytoplasmic	0.269	0	-	Structural	Uniprot GO Annotation	Riboviria	RNA					Influenza virus	AAS65615.2	hemagglutinin, partial	-	-	-	89.6	Cytoplasmic	0.2	1	-	Structural	Uniprot GO Annotation	Riboviria	RNA	0
Human metapneumovirus	CAD28609.1	matrix, partial	-	-	-	93.6	Unknown	0.579	0	-	Structural	Uniprot GO Annotation	Riboviria	RNA					Influenza virus	ABW90135.1	hemagglutinin	-	-	-	89.6	Cytoplasmic	0.227	1	-	Structural	Uniprot GO Annotation	Riboviria	RNA	0
Human metapneumovirus	AAU12148.1	F protein, partial	-	-	-	89.6	Unknown	0.367	1	-	Structural	Uniprot GO Annotation	Riboviria	RNA					Japanese encephalitis virus	AAL68990.1	NS1 protein, partial	-	-	-	90	Cytoplasmic	0.297	0	-	Structural	Uniprot GO Annotation	Riboviria	RNA	0
Human metapneumovirus	sp|Q6WB94.1|VGLG_HMPVC	RecName: Full=Major surface glycoprotein G; AltName: Full=Attachment glycoprotein G; AltName: Full=Membrane-bound glycoprotein; Short=mG	-	-	-	87.1	Extracellular	0.801	1	-	Structural	Name homology	Riboviria	RNA					Japanese encephalitis virus	AOG16026.1	NS1, partial	-	-	-	76	Cytoplasmic	0.239	0	-	Structural	Uniprot GO Annotation	Riboviria	RNA	0
Human Papillomavirus	NP_041325.1	transforming protein E6	-	-	-	90.7	Cytoplasmic	0.114	0	-	Nonstructural	Uniprot GO Annotation	Monodnaviria	DNA					Marburg Virus	YP_003815423.1	nucleoprotein	-	-	-	90.5	Cytoplasmic	0.246	0	-	Structural	Uniprot GO Annotation	Riboviria	RNA	0
Human Papillomavirus	NP_041326.1	transforming protein E7	-	-	-	90.4	Cytoplasmic	0.359	0	-	Nonstructural	Uniprot GO Annotation	Monodnaviria	DNA					Marburg Virus	ABE27068.1	nucleoprotein	-	-	-	89.6	Cytoplasmic	0.273	0	-	Structural	Uniprot GO Annotation	Riboviria	RNA	0
Human Papillomavirus	AAP20595.1	E7 protein	-	-	-	82.7	Cytoplasmic	0.262	0	-	Nonstructural	Uniprot GO Annotation	Monodnaviria	DNA					Measles virus	NP_056921.1	matrix protein	-	-	-	92	Cytoplasmic	0.097	0	-	Structural	Uniprot GO Annotation	Riboviria	RNA	0
Human Papillomavirus	AAP20594.1	E6 protein	-	-	-	50.3	Cytoplasmic	0.059	0	-	Nonstructural	Uniprot GO Annotation	Monodnaviria	DNA					Parainfluenza virus	AEK26903.1	N	-	-	-	89.6	Cytoplasmic	0.14	0	-	Structural	Uniprot GO Annotation	Riboviria	RNA	0
Porcine rotavirus	AJC68690.1	VP2 protein	-	-	-	92.8	Cytoplasmic	0.205	0	-	Structural	Uniprot GO Annotation	Riboviria	RNA					Porcine rotavirus	AJC68690.1	VP2 protein	-	-	-	92.8	Cytoplasmic	0.205	0	-	Structural	Uniprot GO Annotation	Riboviria	RNA	0
Human Papillomavirus	ATD50852.1	E2 protein	-	-	-	94.7	Unknown	0.368	0	-	Nonstructural	Uniprot GO Annotation	Monodnaviria	DNA					Rabies virus	AAV85905.1	glycoprotein	-	-	-	93.8	Cytoplasmic	0.175	1	-	Structural	Uniprot GO Annotation	Riboviria	RNA	0
Human Papillomavirus	NP_041331.2	minor capsid protein L2	-	-	-	96.1	Extracellular	0.703	1	-	Structural	Uniprot GO Annotation	Monodnaviria	DNA					Rabies virus	ANJ04750.1	M protein	-	-	-	92.7	Cytoplasmic	0.044	0	-	Structural	Uniprot GO Annotation	Riboviria	RNA	0
Human Papillomavirus	NP_041332.2	major capsid protein L1	-	-	-	95.1	Extracellular	0.477	0	-	Structural	Uniprot GO Annotation	Monodnaviria	DNA					Rabies virus	NP_056793.1	nucleoprotein N	-	-	-	89.9	Cytoplasmic	0.109	0	-	Structural	Uniprot GO Annotation	Riboviria	RNA	0
Human Papillomavirus	ALT54672.1	L2	-	-	-	93.7	Extracellular	0.506	1	-	Structural	Uniprot GO Annotation	Monodnaviria	DNA					Rabies virus	CAD44953.1	glycoprotein	-	-	-	89.6	Cytoplasmic	0.251	2	-	Structural	Uniprot GO Annotation	Riboviria	RNA	0
Human Papillomavirus	AAP20600.1	L2 protein	-	-	-	89.6	Extracellular	0.72	0	-	Structural	Uniprot GO Annotation	Monodnaviria	DNA					Rabies virus	ADD84788.1	phosphoprotein	-	-	-	88.3	Cytoplasmic	0.187	0	-	Structural	Uniprot GO Annotation	Riboviria	RNA	0
Human Papillomavirus	AAB51176.1	calreticulin	-	-	-	93.1	Unknown	0.216	0	Yes	Structural	Uniprot GO Annotation	Monodnaviria	DNA					Reticuloendotheliosis Virus	ABD46830.1	env protein	-	-	-	89.6	Cytoplasmic	0.417	2	Yes	Structural	Uniprot GO Annotation	Riboviria	RNA	0
Human Papillomavirus	AAY57811.1	L1, partial	-	-	-	89.6	Unknown	0.493	0	-	Structural	Uniprot GO Annotation	Monodnaviria	DNA					Reticuloendotheliosis Virus	ABD46828.1	gag protein	-	-	-	89.6	Cytoplasmic	0.252	0	-	Structural	Uniprot GO Annotation	Riboviria	RNA	0
Human Respiratory Syncytial Virus	AIO08080.1	M2-1	-	-	-	89.6	Cytoplasmic	0.161	0	-	Nonstructural	Uniprot GO Annotation	Riboviria	RNA					Rotavirus	AAA47305.1	VP2	-	-	-	93	Cytoplasmic	0.149	0	-	Structural	Uniprot GO Annotation	Riboviria	RNA	0
Simian Immunodeficiency Virus	NP_758886.1	gag protein	-	-	-	94.4	Cytoplasmic	0.208	0	-	Structural	Uniprot GO Annotation	Riboviria	RNA					Simian Immunodeficiency Virus	NP_758886.1	gag protein	-	-	-	94.4	Cytoplasmic	0.208	0	-	Structural	Uniprot GO Annotation	Riboviria	RNA	0
Simian Immunodeficiency Virus	BAD66663.1	core protein	-	-	-	91.3	Cytoplasmic	0.105	0	-	Structural	Uniprot GO Annotation	Riboviria	RNA					Simian Immunodeficiency Virus	BAD66663.1	core protein	-	-	-	91.3	Cytoplasmic	0.105	0	-	Structural	Uniprot GO Annotation	Riboviria	RNA	0
Simian Immunodeficiency Virus	NP_054373.1	nef protein	-	-	-	89.1	Cytoplasmic	0.068	0	-	Structural	Uniprot GO Annotation	Riboviria	RNA					Simian Immunodeficiency Virus	NP_054373.1	nef protein	-	-	-	89.1	Cytoplasmic	0.068	0	-	Structural	Uniprot GO Annotation	Riboviria	RNA	0
Human Respiratory Syncytial Virus	gi|81925031|sp|P88812.1|M22_HRSVA	RecName: Full=Matrix M2-2	-	-	-	29.3	Unknown	0.71	0	-	Nonstructural	Uniprot GO Annotation	Riboviria	RNA					Tick-borne Encephalitis Virus (TBEV)	CAC94472.1	E protein, partial	-	-	-	89.6	Cytoplasmic	0.578	0	-	Structural	Uniprot GO Annotation	Riboviria	RNA	1
Human Respiratory Syncytial Virus	CBW47561.1	NS1 protein	-	-	-	73	Unknown	0.399	0	-	Nonstructural	Uniprot GO Annotation	Riboviria	RNA					Tick-borne Encephalitis Virus (TBEV)	AGL40608.1	NS3, partial	-	-	-	89.6	Cytoplasmic	0.149	0	-	Structural	Uniprot GO Annotation	Riboviria	RNA	0
Human Respiratory Syncytial Virus	AIO08073.1	NS2	-	-	-	10.8	Unknown	0.308	0	-	Nonstructural	Uniprot GO Annotation	Riboviria	RNA					VEE Virus	ACQ76875.1	PE2	-	-	-	86.4	Cytoplasmic	0.322	0	-	Structural	Uniprot GO Annotation	Riboviria	RNA	0
Human Respiratory Syncytial Virus	BAA00637.1	N protein	-	-	-	89.6	Cytoplasmic	0.208	0	-	Structural	Uniprot GO Annotation	Riboviria	RNA					Viral haemorrhagic septicaemia virus	AAC24962.1	nucleocapsid protein, partial	-	-	-	95.9	Cytoplasmic	0.183	0	-	Structural	Uniprot GO Annotation	Riboviria	RNA	0
Human Respiratory Syncytial Virus	BAA00638.1	P protein	-	-	-	89.6	Cytoplasmic	0.14	0	-	Structural	Uniprot GO Annotation	Riboviria	RNA					Bluetongue virus	AEP83826.1	VP7	-	-	-	94.3	Cytoplasmic Membrane	0.333	0	-	Structural	Uniprot GO Annotation	Riboviria;	RNA	0
Bovine Respiratory Syncytial Virus	CAA76980.1	F protein	-	-	-	89.6	Cytoplasmic Membrane	0.292	3	-	Structural	Uniprot GO Annotation	Riboviria	RNA					Bovine Respiratory Syncytial Virus	CAA76980.1	F protein	-	-	-	89.6	Cytoplasmic Membrane	0.292	3	-	Structural	Uniprot GO Annotation	Riboviria	RNA	0
Canine distemper virus	NP_047205.1	fusion protein F	-	-	-	93.6	Cytoplasmic Membrane	0.099	2	-	Structural	Uniprot GO Annotation	Riboviria	RNA					Canine distemper virus	NP_047205.1	fusion protein F	-	-	-	93.6	Cytoplasmic Membrane	0.099	2	-	Structural	Uniprot GO Annotation	Riboviria	RNA	0
Classical swine fever virus	NP_075354.1	polyprotein	-	-	-	89.6	Cytoplasmic Membrane	0.166	10	Yes	Structural	Uniprot GO Annotation	Riboviria	RNA					Classical swine fever virus	NP_075354.1	polyprotein	-	-	-	89.6	Cytoplasmic Membrane	0.166	10	Yes	Structural	Uniprot GO Annotation	Riboviria	RNA	0
Human Respiratory Syncytial Virus	ASU47779.1	small hydrophobic protein	-	-	-	7.9	Cytoplasmic Membrane	0.361	1	-	Structural	Uniprot GO Annotation	Riboviria	RNA					Dengue Virus	NP_059433.1	polyprotein	-	-	-	89.6	Cytoplasmic Membrane	0.138	7	-	Structural	Uniprot GO Annotation	Riboviria	RNA	0
Human Respiratory Syncytial Virus	NP_604441.1	HN glycoprotein	-	-	-	92.1	Unknown	0.403	1	-	Structural	Uniprot GO Annotation	Riboviria	RNA					Dengue Virus	NP_073286.1	polyprotein	-	-	-	89.6	Cytoplasmic Membrane	0.129	11	-	Structural	Uniprot GO Annotation	Riboviria	RNA	0
Human Respiratory Syncytial Virus	AHB33452.1	M	-	-	-	89.6	Unknown	0.484	0	-	Structural	Uniprot GO Annotation	Riboviria	RNA					Ebola virus	NP_690586.1	membrane-associated protein	-	-	-	91.2	Cytoplasmic Membrane	0.352	0	-	Structural	Uniprot GO Annotation	Riboviria	RNA	0
Human Respiratory Syncytial Virus	AYC76673.1	L	-	-	-	89.6	Unknown	0.191	0	-	Structural	Uniprot GO Annotation	Riboviria	RNA					Ebola virus	SCD11538.1	VP24	-	-	-	89.6	Cytoplasmic Membrane	0.303	0	-	Structural	Uniprot GO Annotation	Riboviria	RNA	0
Human Respiratory Syncytial Virus	CBW45366.1	F protein, partial	-	-	-				0	-	Structural	Uniprot GO Annotation	Riboviria	RNA					Ebola virus	NP_066250.1	membrane-associated protein	-	-	-	89.6	Cytoplasmic Membrane	0.318	0	-	Structural	Uniprot GO Annotation	Riboviria	RNA	0
Human Respiratory Syncytial Virus	UED36857.1	prefusion RSV F protein	-	-	-	89.6	Cytoplasmic Membrane	0.522	1	-	Structural	Uniprot GO Annotation	Riboviria	RNA					Hepatitis A virus	NP_041008.1	hypothetical protein HAVgp2	-	-	-	95.7	Cytoplasmic Membrane	0.159	0	-	Structural	Uniprot GO Annotation	Riboviria	RNA	0
Human Respiratory Syncytial Virus	sp|P20895.2|GLYC_HRSVL	RecName: Full=Major surface glycoprotein G; AltName: Full=Attachment glycoprotein G; AltName: Full=Membrane-bound glycoprotein; Short=mG	-	-	-	94.2	Extracellular	0.657	1	-	Structural	Name homology	Riboviria	RNA					Hepatitis B virus	BAF48754.1	hepatitis B surface antigen, partial	-	-	-	90.6	Cytoplasmic Membrane	0.502	1	-	Structural	Uniprot GO Annotation	Riboviria	RNA	1
Infectious Bronchitis Virus (IBV)	NP_040835.1	membrane protein	-	-	-		Cytoplasmic Membrane	0.428	3	-	Structural	Uniprot GO Annotation	Riboviria	RNA					Hepatitis B virus	AAK96425.1	HBs antigen, partial	-	-	-	89.6	Cytoplasmic Membrane	0.389	2	-	Structural	Uniprot GO Annotation	Riboviria	RNA	0
Infectious Bronchitis Virus (IBV)	AAV52771.1	S1, partial	-	-	-		Extracellular	0.858	0	-	Structural	Uniprot GO Annotation	Riboviria	RNA					Human Immunodeficiency Virus	CAB92793.1	ENV (gp160)	-	-	-	95.1	Cytoplasmic Membrane	0.128	4	-	Structural	Uniprot GO Annotation	Riboviria	RNA	0
Infectious Bronchitis Virus (IBV)	AAQ63417.1	S1 glycoprotein, partial	-	-	-		Extracellular		0	-	Structural	Uniprot GO Annotation	Riboviria	RNA					Human Immunodeficiency Virus	NP_057856.1	Envelope surface glycoprotein gp160, precursor	-	-	-	89.6	Cytoplasmic Membrane	0.125	3	-	Structural	Uniprot GO Annotation	Riboviria	RNA	0
Infectious Bronchitis Virus (IBV)	ABV03163.1	nucleocapsid protein	-	-	-		Unknown	0.27	0	-	Structural	Uniprot GO Annotation	Riboviria	RNA					Human Immunodeficiency Virus	ACA61283.1	envelope glycoprotein, partial	-	-	-	89.6	Cytoplasmic Membrane	0.105	2	-	Structural	Uniprot GO Annotation	Riboviria	RNA	0
Infectious Bronchitis Virus (IBV)	ASV64866.1	S1 spike glycoprotein, partial	-	-	-		Unknown	0.712	0	-	Structural	BLAST to S1 protein	Riboviria	RNA					Human Immunodeficiency Virus	AAC31819.1	envelope glycoprotein	-	-	-	89.6	Cytoplasmic Membrane	0.17	4	-	Structural	Uniprot GO Annotation	Riboviria	RNA	0
Infectious Bursal Disease Virus (IBDV)	AGF91988.1	polyprotein	-	-	-	91.9	Outer Membrane	0.348	0	-	Structural	Uniprot GO Annotation	Riboviria	RNA					Human Immunodeficiency Virus	AAW64267.1	envelope glycoprotein	-	-	-	89.6	Cytoplasmic Membrane	0.156	2	-	Structural	Uniprot GO Annotation	Riboviria	RNA	0
Infectious Bursal Disease Virus (IBDV)	AAA52086.1	VP2, VP3, and VP4	-	-	-	93.1	Unknown	0.357	0	-	Structural	Uniprot GO Annotation	Riboviria	RNA					Human Immunodeficiency Virus	AAB99966.1	env	-	-	-	89.6	Cytoplasmic Membrane	0.092	3	-	Structural	Uniprot GO Annotation	Riboviria	RNA	0
Infectious Bursal Disease Virus (IBDV)	AAP84370.1	VP2, partial	-	-	-	91.9	Unknown	0.672	2	-	Structural	Uniprot GO Annotation	Riboviria	RNA					Human Immunodeficiency Virus	AAB04079.1	envelope glycoprotein, partial	-	-	-	89.6	Cytoplasmic Membrane	0.102	2	-	Structural	Uniprot GO Annotation	Riboviria	RNA	0
Infectious Hematopoietic Necrosis Virus	NP_042680.1	non-virion protein	-	-	-	12.2	Unknown	0.195	0	-	Nonstructural	Name	Riboviria	RNA					Human Immunodeficiency Virus	NP_054372.1	envelope protein	-	-	-	89.6	Cytoplasmic Membrane	0.296	4	-	Structural	Uniprot GO Annotation	Riboviria	RNA	0
Infectious Hematopoietic Necrosis Virus	NP_042676.1	nucleocapsid protein	-	-	-	89.6	Cytoplasmic	0.065	0	-	Structural	Uniprot GO Annotation	Riboviria	RNA					Human Immunodeficiency Virus	AAB50262.1	envelope polyprotein	-	-	-	89.6	Cytoplasmic Membrane	0.125	3	-	Structural	Uniprot GO Annotation	Riboviria	RNA	0
Infectious Hematopoietic Necrosis Virus	NP_042679.1	glycoprotein	-	-	-	94.1	Unknown	0.526	1	-	Structural	Uniprot GO Annotation	Riboviria	RNA					Human Respiratory Syncytial Virus	ASU47779.1	small hydrophobic protein	-	-	-	7.9	Cytoplasmic Membrane	0.361	1	-	Structural	Uniprot GO Annotation	Riboviria	RNA	0
infectious laryngotracheitis virus	sp|Q02409.2|GB_ILTV6	RecName: Full=Envelope glycoprotein B; Short=gB; Flags: Precursor	-	-	-	89.6	Cytoplasmic	0.063	2	-	Structural	Uniprot GO Annotation	Duplodnaviria	DNA					Lassa Fever Virus	NP_694870.1	glycoprotein	-	-	-	92.9	Cytoplasmic Membrane	0.461	2	-	Structural	Uniprot GO Annotation	Riboviria	RNA	0
Infectious pancreatic necrosis virus	ACY35990.1	VP2, partial	-	-	-	95.1	Unknown	0.719	0	-	Structural	Uniprot GO Annotation	Riboviria	RNA					Lassa Fever Virus	CCA30314.1	GPC protein	-	-	-	89.6	Cytoplasmic Membrane	0.413	2	-	Structural	Uniprot GO Annotation	Riboviria	RNA	0
Influenza virus	CAA47139.1	NS1	-	-	-	61.1	Cytoplasmic	0.139	0	-	Nonstructural	Uniprot GO Annotation	Riboviria	RNA					Marburg Virus	NP_042030.1	VP24 protein	-	-	-	77.3	Cytoplasmic Membrane	0.138	0	-	Structural	Uniprot GO Annotation	Riboviria	RNA	0
Influenza virus	ABG20467.2	hemagglutinin, partial	-	-	-	89.6	Cytoplasmic	0.22	0	-	Structural	Uniprot GO Annotation	Riboviria	RNA					Measles virus	NP_056918.1	nucleocapsid protein	-	-	-	93.3	Cytoplasmic Membrane	0.106	0	-	Structural	Uniprot GO Annotation	Riboviria	RNA	0
Influenza virus	ABI36428.1	hemagglutinin	-	-	-	89.6	Cytoplasmic	0.22	1	-	Structural	Uniprot GO Annotation	Riboviria	RNA					Measles virus	NP_056923.1	hemagglutinin protein	-	-	-	89.6	Cytoplasmic Membrane	0.233	1	-	Structural	Uniprot GO Annotation	Riboviria	RNA	0
Influenza virus	ABI36144.1	hemagglutinin	-	-	-	89.6	Cytoplasmic	0.217	1	-	Structural	Uniprot GO Annotation	Riboviria	RNA					Nipah virus	NP_112027.1	attachment glycoprotein	-	-	-	89.7	Cytoplasmic Membrane	0.128	1	-	Structural	Uniprot GO Annotation	Riboviria	RNA	0
Influenza virus	AAX53506.1	hemagglutinin	-	-	-	89.6	Cytoplasmic	0.229	1	-	Structural	Uniprot GO Annotation	Riboviria	RNA					Nipah virus	AAF73956.1	fusion protein	-	-	-	89.6	Cytoplasmic Membrane	0.233	2	-	Structural	Uniprot GO Annotation	Riboviria	RNA	0
Influenza virus	ABI85117.1	hemagglutinin	-	-	-	89.6	Cytoplasmic	0.272	1	-	Structural	Uniprot GO Annotation	Riboviria	RNA					Rotavirus	ACY95265.1	VP6	-	-	-	92.2	Cytoplasmic Membrane	0.32	0	-	Structural	Uniprot GO Annotation	Riboviria	RNA	0
Influenza virus	ABO30346.1	hemagglutinin	-	-	-	89.6	Cytoplasmic	0.21	1	-	Structural	Uniprot GO Annotation	Riboviria	RNA					Rotavirus	YP_002302229.1	VP6	-	-	-	89.6	Cytoplasmic Membrane	0.308	0	-	Structural	Uniprot GO Annotation	Riboviria	RNA	0
Influenza virus	CAI29278.1	hemagglutinin	-	-	-	89.6	Cytoplasmic	0.208	1	-	Structural	Uniprot GO Annotation	Riboviria	RNA					Rotavirus	ACG50679.1	VP6	-	-	-	89.6	Cytoplasmic Membrane	0.329	0	-	Structural	Uniprot GO Annotation	Riboviria	RNA	0
Influenza virus	BAE48316.1	hemagglutinin	-	-	-	89.6	Cytoplasmic	0.203	1	-	Structural	Uniprot GO Annotation	Riboviria	RNA					SARS-CoV	AAP13441.1	S protein	-	-	-	97.1	Cytoplasmic Membrane	0.59	1	-	Structural	Uniprot GO Annotation	Riboviria	RNA	1
Influenza virus	ABP51969.1	hemagglutinin	-	-	-	89.6	Cytoplasmic	0.22	1	-	Structural	Uniprot GO Annotation	Riboviria	RNA					SARS-CoV	NP_828854.1	protein E	-	-	-	60.7	Cytoplasmic Membrane	0.246	1	-	Structural	Uniprot GO Annotation	Riboviria	RNA	0
Simian Immunodeficiency Virus	AAB00470.1	envelope glycoprotein	-	-	-	89.9	Cytoplasmic Membrane	0.522	3	-	Structural	Uniprot GO Annotation	Riboviria	RNA					Simian Immunodeficiency Virus	AAB00470.1	envelope glycoprotein	-	-	-	89.9	Cytoplasmic Membrane	0.522	3	-	Structural	Uniprot GO Annotation	Riboviria	RNA	1
Simian Immunodeficiency Virus	NP_057856.1	Envelope surface glycoprotein gp160, precursor	-	-	-	89.6	Cytoplasmic Membrane	0.125	3	-	Structural	Uniprot GO Annotation	Riboviria	RNA					Simian Immunodeficiency Virus	NP_057856.1	Envelope surface glycoprotein gp160, precursor	-	-	-	89.6	Cytoplasmic Membrane	0.125	3	-	Structural	Uniprot GO Annotation	Riboviria	RNA	0
Influenza virus	AAV48546.1	hemagglutinin	-	-	-	89.6	Cytoplasmic	0.212	1	-	Structural	Uniprot GO Annotation	Riboviria	RNA					West Nile virus	YP_001527878.1	capsid protein	-	-	-	25.3	Cytoplasmic Membrane	0.183	1	-	Structural	Uniprot GO Annotation	Riboviria	RNA	0
Western equine encephalomyelitis virus	AAF60166.1	Structural polyprotein	-	-	-	89.6	Cytoplasmic Membrane	0.313	3	-	Structural	Uniprot GO Annotation	Riboviria	RNA					Western equine encephalomyelitis virus	AAF60166.1	Structural polyprotein	-	-	-	89.6	Cytoplasmic Membrane	0.313	3	-	Structural	Uniprot GO Annotation	Riboviria	RNA	0
Western equine encephalomyelitis virus	ABD98014.1	Structural polyprotein	-	-	-	89.6	Cytoplasmic Membrane	0.289	3	-	Structural	Uniprot GO Annotation	Riboviria	RNA					Western equine encephalomyelitis virus	ABD98014.1	Structural polyprotein	-	-	-	89.6	Cytoplasmic Membrane	0.289	3	-	Structural	Uniprot GO Annotation	Riboviria	RNA	0
Influenza virus	YP_308669.1	hemagglutinin	-	-	-	89.6	Cytoplasmic	0.23	1	-	Structural	Uniprot GO Annotation	Riboviria	RNA					Dengue Virus	NP_041726.1	polyprotein precursor	-	-	-	89.6	Cytoplasmic Membrane	0.083	21	-	Structural	Uniprot GO Annotation	Riboviria	RNA	0
Influenza virus	AAS65615.2	hemagglutinin, partial	-	-	-	89.6	Cytoplasmic	0.2	1	-	Structural	Uniprot GO Annotation	Riboviria	RNA					Dengue Virus	NP_056776.2	polyprotein	-	-	-	89.6	Cytoplasmic Membrane	0.109	11	-	Structural	Uniprot GO Annotation	Riboviria	RNA	0
Equine arteritis virus	AFU74047.1	GP5, partial	-	-	-	91.4	Cytoplasmic Membrane	0.388	2	-	Structural	Uniprot GO Annotation	Riboviria	RNA					Equine arteritis virus	AFU74047.1	GP5, partial	-	-	-	91.4	Cytoplasmic Membrane	0.388	2	-	Structural	Uniprot GO Annotation	Riboviria	RNA	0
Equine arteritis virus	ATX64259.1	M	-	-	-	88.4	Cytoplasmic Membrane	0.224	3	-	Structural	Uniprot GO Annotation	Riboviria	RNA					Equine arteritis virus	ATX64259.1	M	-	-	-	88.4	Cytoplasmic Membrane	0.224	3	-	Structural	Uniprot GO Annotation	Riboviria	RNA	0
Equine arteritis virus	AAK37632.1	GL protein	-	-	-	43.6	Cytoplasmic Membrane	0.203	2	-	Structural	Uniprot GO Annotation	Riboviria	RNA					Equine arteritis virus	AAK37632.1	GL protein	-	-	-	43.6	Cytoplasmic Membrane	0.203	2	-	Structural	Uniprot GO Annotation	Riboviria	RNA	0
Feline leukemia virus	NP_047256.1	Env polyprotein	-	-	-	98.4	Cytoplasmic Membrane	0.583	3	Yes	Structural	Uniprot GO Annotation	Riboviria	RNA					Feline leukemia virus	NP_047256.1	Env polyprotein	-	-	-	98.4	Cytoplasmic Membrane	0.583	3	Yes	Structural	Uniprot GO Annotation	Riboviria	RNA	1
Influenza virus	ABW90135.1	hemagglutinin	-	-	-	89.6	Cytoplasmic	0.227	1	-	Structural	Uniprot GO Annotation	Riboviria	RNA					Hepatitis B virus	AAS47829.1	S protein	-	-	-	92.1	Cytoplasmic Membrane	0.568	3	-	Structural	Uniprot GO Annotation	Riboviria	RNA	1
Influenza virus	BAF02934.2	haemagglutinin	-	-	-	89.6	Extracellular	0.407	1	-	Structural	Uniprot GO Annotation	Riboviria	RNA					Hepatitis B virus	CAJ75787.1	preS2 middle surface protein	-	-	-	89.6	Cytoplasmic Membrane	0.538	4	-	Structural	Uniprot GO Annotation	Riboviria	RNA	1
Influenza virus	AAX39500.1	nucleoprotein, partial	-	-	-	89.6	Periplasmic	0.112	0	-	Structural	Uniprot GO Annotation	Riboviria	RNA					Hepatitis B virus	BAA00944.1	envelope proteins	-	-	-	89.6	Cytoplasmic Membrane	0.54	4	-	Structural	Uniprot GO Annotation	Riboviria	RNA	1
Influenza virus	AAA43465.1	nucleoprotein	-	-	-	89.6	Periplasmic	0.11	0	-	Structural	Uniprot GO Annotation	Riboviria	RNA					Hepatitis B virus	CAJ21096.1	unnamed protein product	-	-	-	89.6	Cytoplasmic Membrane	0.552	4	-	Structural	Uniprot GO Annotation	Riboviria	RNA	1
Influenza virus	NP_040982.1	nucleoprotein	-	-	-	89.6	Periplasmic	0.087	0	-	Structural	Uniprot GO Annotation	Riboviria	RNA					Hepatitis B virus	AGH20418.1	small S protein	-	-	-	89.6	Cytoplasmic Membrane	0.51	4	-	Structural	Uniprot GO Annotation	Riboviria	RNA	1
Influenza virus	sp|P18878.1|HEMA_INBIB	RecName: Full=Hemagglutinin; Contains: RecName: Full=Hemagglutinin HA1 chain	-	-	-	98.5	Unknown	0.699	0	-	Structural	Uniprot GO Annotation	Riboviria	RNA					Hepatitis B virus	ACA42588.1	large S protein	-	-	-	89.6	Cytoplasmic Membrane	0.351	2	-	Structural	Uniprot GO Annotation	Riboviria	RNA	0
Influenza virus	ABO21709.1	hemagglutinin	-	-	-	97.9	Unknown	0.371	1	-	Structural	Uniprot GO Annotation	Riboviria	RNA					Hepatitis B virus	YP_009173869.1	large envelope protein	-	-	-	88.7	Cytoplasmic Membrane	0.578	4	-	Structural	Uniprot GO Annotation	Riboviria	RNA	1
Influenza virus	AAA43209.1	hemagglutinin precursor	-	-	-	97.8	Unknown	0.438	1	-	Structural	Uniprot GO Annotation	Riboviria	RNA					Hepatitis B virus	AAL66340.1	HBsAg	-	-	-	88.2	Cytoplasmic Membrane	0.622	3	-	Structural	Uniprot GO Annotation	Riboviria	RNA	1
Influenza virus	sp|P10757.1|HEMA_INBEN	RecName: Full=Hemagglutinin; Contains: RecName: Full=Hemagglutinin HA1 chain; Contains: RecName: Full=Hemagglutinin HA2 chain; Flags: Precursor	-	-	-	97	Unknown	0.446	1	-	Structural	Uniprot GO Annotation	Riboviria	RNA					Human Immunodeficiency Virus	AAA44191.1	env	-	-	-	89.6	Cytoplasmic Membrane	0.155	2	-	Structural	Uniprot GO Annotation	Riboviria	RNA	0
Influenza virus	ABY81481.1	hemagglutinin	-	-	-	96.8	Unknown	0.444	1	-	Structural	Uniprot GO Annotation	Riboviria	RNA					Human Immunodeficiency Virus	AAK30970.1	envelope glycoprotein	-	-	-	89.6	Cytoplasmic Membrane	0.168	4	-	Structural	Uniprot GO Annotation	Riboviria	RNA	0
Influenza virus	ADU85609.1	hemagglutinin	-	-	-	96.7	Unknown	0.529	1	-	Structural	Uniprot GO Annotation	Riboviria	RNA					Human Immunodeficiency Virus	AAB04093.1	envelope glycoprotein, partial	-	-	-	89.6	Cytoplasmic Membrane	0.078	3	-	Structural	Uniprot GO Annotation	Riboviria	RNA	0
Influenza virus	AAB27733.1	hemagglutinin	-	-	-	95.5	Unknown	0.404	1	-	Structural	Uniprot GO Annotation	Riboviria	RNA					Human Immunodeficiency Virus	AAB05027.1	envelope glycoprotein, partial	-	-	-	89.6	Cytoplasmic Membrane	0.159	3	-	Structural	Uniprot GO Annotation	Riboviria	RNA	0
Influenza virus	ABG66978.1	haemagglutinin, partial	-	-	-	93.6	Unknown	0.549	0	-	Structural	Uniprot GO Annotation	Riboviria	RNA					Infectious Bronchitis Virus (IBV)	NP_040835.1	membrane protein	-	-	-		Cytoplasmic Membrane	0.428	3	-	Structural	Uniprot GO Annotation	Riboviria	RNA	0
Influenza virus	AAA43178.1	hemagglutinin precursor	-	-	-	93.3	Unknown	0.37	1	-	Structural	Uniprot GO Annotation	Riboviria	RNA					Marburg Virus	NP_040824.1	Structural polyprotein precursor	-	-	-	98.6	Cytoplasmic Membrane	0.485	3	-	Structural	Uniprot GO Annotation	Riboviria	RNA	0
Influenza virus	BAD16642.1	neuraminidase	-	-	-	93.2	Unknown	0.499	1	-	Structural	Uniprot GO Annotation	Riboviria	RNA					Mumps virus	AJD08938.1	fusion protein	-	-	-	92.7	Cytoplasmic Membrane	0.28	3	-	Structural	Uniprot GO Annotation	Riboviria	RNA	0
Porcine respiratory and reproductive syndrome virus	ACV91353.1	GP4	-	-	-	91.8	Cytoplasmic Membrane	0.635	0	-	Structural	Uniprot GO Annotation	Riboviria	RNA					Porcine respiratory and reproductive syndrome virus	ACV91353.1	GP4	-	-	-	91.8	Cytoplasmic Membrane	0.635	0	-	Structural	Uniprot GO Annotation	Riboviria	RNA	1
Porcine respiratory and reproductive syndrome virus	AMN09501.1	NSP5, partial	-	-	-	90.8	Cytoplasmic Membrane	0.345	4	-	Structural	Uniprot GO Annotation	Riboviria	RNA					Porcine respiratory and reproductive syndrome virus	AMN09501.1	NSP5, partial	-	-	-	90.8	Cytoplasmic Membrane	0.345	4	-	Structural	Uniprot GO Annotation	Riboviria	RNA	0
Influenza virus	NP_040979.2	matrix protein 2	-	-	-	92	Unknown	0.108	1	-	Structural	Uniprot GO Annotation	Riboviria	RNA					Rift Valley Fever virus	NP_777376.1	M protein	-	-	-	96.8	Cytoplasmic Membrane	0.179	4	-	Structural	Uniprot GO Annotation	Riboviria	RNA	0
Influenza virus	NP_056661.1	nucleoprotein	-	-	-	91.1	Unknown	0.224	0	-	Structural	Uniprot GO Annotation	Riboviria	RNA					Rift Valley Fever virus	ARW71759.1	glycoprotein	-	-	-	93.9	Cytoplasmic Membrane	0.174	5	-	Structural	Uniprot GO Annotation	Riboviria	RNA	0
Influenza virus	ABU50586.1	hemagglutinin	-	-	-	90.2	Unknown	0.302	0	-	Structural	Uniprot GO Annotation	Riboviria	RNA					SARS-CoV	ABD75314.1	membrane protein	-	-	-	85.9	Cytoplasmic Membrane	0.198	3	-	Structural	Uniprot GO Annotation	Riboviria	RNA	0
Simian Immunodeficiency Virus	AEM54739.1	envelope glycoprotein	-	-	-	89.6	Cytoplasmic Membrane	0.106	4	-	Structural	Uniprot GO Annotation	Riboviria	RNA					Simian Immunodeficiency Virus	AEM54739.1	envelope glycoprotein	-	-	-	89.6	Cytoplasmic Membrane	0.106	4	-	Structural	Uniprot GO Annotation	Riboviria	RNA	0
Influenza virus	ACZ48512.1	hemagglutinin	-	-	-	89.6	Unknown	0.254	1	-	Structural	Uniprot GO Annotation	Riboviria	RNA					Tick-borne Encephalitis Virus (TBEV)	NP_043135.1	polyprotein	-	-	-	89.6	Cytoplasmic Membrane	0.086	17	-	Structural	Uniprot GO Annotation	Riboviria	RNA	0
Influenza virus	BAA02776.1	hemagglutinin, partial	-	-	-	89.6	Unknown	0.59	0	-	Structural	Uniprot GO Annotation	Riboviria	RNA					VEE Virus	AAB02517.1	Structural polyprotein precursor	-	-	-	97.9	Cytoplasmic Membrane	0.496	3	-	Structural	Uniprot GO Annotation	Riboviria	RNA	0
Influenza virus	ACI22603.1	hemagglutinin	-	-	-	89.6	Unknown	0.382	1	-	Structural	Uniprot GO Annotation	Riboviria	RNA					West Nile virus	YP_001527877.1	polyprotein	-	-	-	89.6	Cytoplasmic Membrane	0.127	22	-	Structural	Uniprot GO Annotation	Riboviria	RNA	0
Avian Reovirus	AAL83498.1	sigma C protein	-	-	-	91.5	Extracellular	0.61	0	-	Structural	Uniprot GO Annotation	Riboviria;	RNA					Avian Reovirus	AAL83498.1	sigma C protein	-	-	-	91.5	Extracellular	0.61	0	-	Structural	Uniprot GO Annotation	Riboviria;	RNA	1
Influenza virus	CAA40729.1	haemagglutinin, partial	-	-	-	89.6	Unknown	0.718	0	-	Structural	Uniprot GO Annotation	Riboviria	RNA					Ebola virus	NP_690583.1	spike glycoprotein	-	-	-	97.2	Extracellular	0.701	1	-	Structural	Uniprot GO Annotation	Riboviria	RNA	1
Influenza virus	CAA44436.1	heamagglutinin	-	-	-	89.6	Unknown	0.284	1	-	Structural	Uniprot GO Annotation	Riboviria	RNA					Ebola virus	AAB37095.1	virion spike glycoprotein	-	-	-	96.3	Extracellular	0.667	1	-	Structural	Uniprot GO Annotation	Riboviria	RNA	1
Influenza virus	AAX53515.1	matrix protein 1	-	-	-	89.6	Unknown	0.278	0	-	Structural	Uniprot GO Annotation	Riboviria	RNA					Ebola virus	AAB37096.1	virion spike glycoprotein precursor	-	-	-	96.2	Extracellular	0.616	1	-	Structural	Uniprot GO Annotation	Riboviria	RNA	1
Influenza virus	ABJ90262.1	matrix protein 1	-	-	-	89.6	Unknown	0.391	0	-	Structural	Uniprot GO Annotation	Riboviria	RNA					Ebola virus	YP_138523.1	spike glycoprotein	-	-	-	93.9	Extracellular	0.448	1	-	Structural	Uniprot GO Annotation	Riboviria	RNA	0
Influenza virus	NP_040978.1	matrix protein 1	-	-	-	89.6	Unknown	0.345	0	-	Structural	Uniprot GO Annotation	Riboviria	RNA					Foot-and-mouth disease virus	AAK97050.1	polyprotein P1, partial	-	-	-		Extracellular		0	-	Structural	Uniprot GO Annotation	Riboviria	RNA	0
Influenza virus	AAU94751.1	NA glycoprotein	-	-	-	89.6	Unknown	0.42	1	-	Structural	Uniprot GO Annotation	Riboviria	RNA					Infectious Bronchitis Virus (IBV)	AAV52771.1	S1, partial	-	-	-		Extracellular	0.858	0	-	Structural	Uniprot GO Annotation	Riboviria	RNA	1
Influenza virus	AAX53527.1	neuraminidase	-	-	-	89.6	Unknown	0.763	1	-	Structural	Uniprot GO Annotation	Riboviria	RNA					Infectious Bronchitis Virus (IBV)	AAQ63417.1	S1 glycoprotein, partial	-	-	-		Extracellular		0	-	Structural	Uniprot GO Annotation	Riboviria	RNA	0
Influenza virus	ADD97097.1	neuraminidase	-	-	-	89.6	Unknown	0.78	1	-	Structural	Uniprot GO Annotation	Riboviria	RNA					Influenza virus	BAF02934.2	haemagglutinin	-	-	-	89.6	Extracellular	0.407	1	-	Structural	Uniprot GO Annotation	Riboviria	RNA	0
Influenza virus	NP_040981.1	neuraminidase	-	-	-	89.6	Unknown	0.568	1	-	Structural	Uniprot GO Annotation	Riboviria	RNA					Marburg Virus	ADM72998.1	GP	-	-	-	97.8	Extracellular	0.721	1	-	Structural	Uniprot GO Annotation	Riboviria	RNA	1
Influenza virus	AAC63462.1	nucleoprotein	-	-	-	89.6	Unknown	0.104	0	-	Structural	Uniprot GO Annotation	Riboviria	RNA					Marburg Virus	CAA82539.1	GP protein	-	-	-	97.8	Extracellular	0.721	1	-	Structural	Uniprot GO Annotation	Riboviria	RNA	1
Influenza virus	AAX53533.1	nucleocapsid protein	-	-	-	89.6	Unknown	0.101	0	-	Structural	Uniprot GO Annotation	Riboviria	RNA					Marburg Virus	YP_001531156.1	glycoprotein	-	-	-	97.4	Extracellular	0.67	1	-	Structural	Uniprot GO Annotation	Riboviria	RNA	1
Influenza virus	AAV48549.1	nucleoprotein	-	-	-	89.6	Unknown	0.112	0	-	Structural	Uniprot GO Annotation	Riboviria	RNA					Marburg Virus	ABA87127.1	glycoprotein	-	-	-	97.3	Extracellular	0.67	1	-	Structural	Uniprot GO Annotation	Riboviria	RNA	1
Influenza virus	CAC19704.1	Nucleoprotein	-	-	-	89.6	Unknown	0.099	0	-	Structural	Uniprot GO Annotation	Riboviria	RNA					Marburg Virus	AAM76034.1	surface glycoprotein GP precursor	-	-	-	96.7	Extracellular	0.703	1	-	Structural	Uniprot GO Annotation	Riboviria	RNA	1
Influenza virus	ABE97805.1	nucleoprotein, partial	-	-	-	89.6	Unknown	0.103	0	-	Structural	Uniprot GO Annotation	Riboviria	RNA					Marburg Virus	AAB37095.1	virion spike glycoprotein	-	-	-	96.3	Extracellular	0.667	1	-	Structural	Uniprot GO Annotation	Riboviria	RNA	1
Influenza virus	ABI85121.1	nucleocapsid protein	-	-	-	89.6	Unknown	0.116	0	-	Structural	Uniprot GO Annotation	Riboviria	RNA					Marburg Virus	AAB37096.1	virion spike glycoprotein precursor	-	-	-	96.2	Extracellular	0.616	1	-	Structural	Uniprot GO Annotation	Riboviria	RNA	1
Influenza virus	CAD37074.1	hemagglutinin	-	-	-	89.6	Unknown	0.226	1	-	Structural	Uniprot GO Annotation	Riboviria	RNA					Marburg Virus	YP_138523.1	spike glycoprotein	-	-	-	93.9	Extracellular	0.448	1	-	Structural	Uniprot GO Annotation	Riboviria	RNA	0
Influenza virus	BAA02766.1	hemagglutinin, partial	-	-	-	89.2	Unknown	0.341	0	-	Structural	Uniprot GO Annotation	Riboviria	RNA					Measles virus	NP_056919.1	phosphoprotein	-	-	-	97.7	Extracellular	0.316	0	-	Structural	Uniprot GO Annotation	Riboviria	RNA	0
Rabbit hemorrhagic disease virus	CAA80883.1	VP60	-	-	-	98.1	Extracellular	0.879	0	-	Structural	Uniprot GO Annotation	Riboviria	RNA					Rabbit hemorrhagic disease virus	CAA80883.1	VP60	-	-	-	98.1	Extracellular	0.879	0	-	Structural	Uniprot GO Annotation	Riboviria	RNA	1
Influenza virus	ABD83813.1	codon-optimized hemagglutinin	-	-	-	89.6	Cytoplasmic	0.23	1	-	Structural	Name homology	Riboviria	RNA					VEE Virus	NP_995380.1	V antigen LcrV	2767532	lcrV	YP_pCD52	92.8	Extracellular	0.234	0	-	Structural	Uniprot GO Annotation	Riboviria	RNA	0
Japanese encephalitis virus	ABW77689.1	NS5, partial	-	-	-	91.3	Unknown	0.245	0	-	Nonstructural	Uniprot GO Annotation	Riboviria	RNA					Lymphocytic choriomeningitis virus	AAX49342.1	nucleoprotein	-	-	-	89.6	Extracellular	0.149	0	-	Structural	Uniprot GO Annotation	Riboviria	RNA	0
Japanese encephalitis virus	NP_775670.1	Nonstructural protein NS3	-	-	-	93.2	Cytoplasmic	0.248	0	-	Nonstructural	Localization - Probablity	Riboviria	RNA					Lymphocytic choriomeningitis virus	NP_694852.1	nucleoprotein	-	-	-	89.6	Extracellular	0.149	0	-	Structural	Uniprot GO Annotation	Riboviria	RNA	0
Feline infectious peritonitis virus	BAC01159.1	nucleocapsid	-	-	-	94.9	Outer Membrane	0.469	0	-	Structural	Uniprot GO Annotation	Riboviria	RNA					Feline infectious peritonitis virus	BAC01159.1	nucleocapsid	-	-	-	94.9	Outer Membrane	0.469	0	-	Structural	Uniprot GO Annotation	Riboviria	RNA	0
Japanese encephalitis virus	AAL68990.1	NS1 protein, partial	-	-	-	90	Cytoplasmic	0.297	0	-	Structural	Uniprot GO Annotation	Riboviria	RNA					Infectious Bursal Disease Virus (IBDV)	AGF91988.1	polyprotein	-	-	-	91.9	Outer Membrane	0.348	0	-	Structural	Uniprot GO Annotation	Riboviria	RNA	0
Japanese encephalitis virus	AOG16026.1	NS1, partial	-	-	-	76	Cytoplasmic	0.239	0	-	Structural	Uniprot GO Annotation	Riboviria	RNA					Marburg Virus	YP_016495.2	protective antigen (plasmid)	-	-	-	99.7	Outer Membrane	0.401	0	-	Structural	Uniprot GO Annotation	Riboviria	RNA	0
Japanese encephalitis virus	AAD23744.1	M protein, partial	-	-	-	50.3	Unknown	0.18	0	-	Structural	BLAST to C/M protein, AKP21013.1	Riboviria	RNA					MERS-CoV	YP_009047204.1	spike protein	-	-	-	98.9	Outer Membrane	0.635	1	-	Structural	Uniprot GO Annotation	Riboviria	RNA	1
Japanese encephalitis virus	AAK71232.1	preM protein, partial	-	-	-	77.9	Unknown	0.426	0	-	Structural	Uniprot GO Annotation	Riboviria	RNA					MERS-CoV	YP_009047211.1	nucleoprotein	-	-	-	89.6	Outer Membrane	0.69	0	-	Structural	Uniprot GO Annotation	Riboviria	RNA	1
Japanese encephalitis virus	ACI16478.1	premembrane protein, partial	-	-	-	89.6	Unknown	0.422	0	-	Structural	BLAST to C/Prm, AKP21013.1	Riboviria	RNA					Rotavirus	AAA50492.1	VP4	-	-	-	89.6	Outer Membrane	0.47	0	-	Structural	Uniprot GO Annotation	Riboviria	RNA	0
Japanese encephalitis virus	ABD84370.1	PrM, partial	-	-	-	90.1	Unknown	0.357	0	-	Structural	BLAST to C/Prm, AKP21013.1	Riboviria	RNA					SARS-CoV-2	YP_009724390.1	surface glycoprotein	-	-	-	97.6	Outer Membrane	0.635	1	-	Structural	Uniprot GO Annotation	Riboviria	RNA	1
Japanese encephalitis virus	AAK31640.1	envelope protein, partial	-	-	-				0	-	Structural	Uniprot GO Annotation	Riboviria	RNA					Influenza virus	AAX39500.1	nucleoprotein, partial	-	-	-	89.6	Periplasmic	0.112	0	-	Structural	Uniprot GO Annotation	Riboviria	RNA	0
Japanese encephalitis virus	YP_001527877.1	polyprotein	-	-	-				0	-	Structural	Uniprot GO Annotation	Riboviria	RNA					Influenza virus	AAA43465.1	nucleoprotein	-	-	-	89.6	Periplasmic	0.11	0	-	Structural	Uniprot GO Annotation	Riboviria	RNA	0
Lassa Fever Virus	NP_694870.1	glycoprotein	-	-	-	92.9	Cytoplasmic Membrane	0.461	2	-	Structural	Uniprot GO Annotation	Riboviria	RNA					Influenza virus	NP_040982.1	nucleoprotein	-	-	-	89.6	Periplasmic	0.087	0	-	Structural	Uniprot GO Annotation	Riboviria	RNA	0
Murine leukemia virus	BAD52415.1	GAG polyprotein precursor	-	-	-	89.6	Periplasmic	0.149	0	-	Structural	Uniprot GO Annotation	Riboviria	RNA					Murine leukemia virus	BAD52415.1	GAG polyprotein precursor	-	-	-	89.6	Periplasmic	0.149	0	-	Structural	Uniprot GO Annotation	Riboviria	RNA	0
African horse sickness virus	CDJ98824.1	VP2, partial	-	-	-		Unknown		0	-	Structural	BLAST to VP2, CDJ98795.1	Nidoviridiae	RNA					African horse sickness virus	CDJ98824.1	VP2, partial	-	-	-		Unknown		0	-	Structural	BLAST to VP2, CDJ98795.1	Nidoviridiae	RNA	0
African horse sickness virus	AKP39983.1	VP7	-	-	-		Unknown	0.373	0	-	Structural	Uniprot GO Annotation	Nidoviridiae	RNA					African horse sickness virus	AKP39983.1	VP7	-	-	-		Unknown	0.373	0	-	Structural	Uniprot GO Annotation	Nidoviridiae	RNA	0
Bovine Leukemia virus	AGV74358.1	P24	-	-	-	96.8	Unknown	0.616	0	-	Structural	Uniprot GO Annotation	Riboviria;	RNA					Bovine Leukemia virus	AGV74358.1	P24	-	-	-	96.8	Unknown	0.616	0	-	Structural	Uniprot GO Annotation	Riboviria;	RNA	1
Bovine Leukemia virus	BAV53924.1	gp51, partial	-	-	-	90.9	Unknown	0.371	0	-	Structural	Uniprot GO Annotation	Riboviria;	RNA					Bovine Leukemia virus	BAV53924.1	gp51, partial	-	-	-	90.9	Unknown	0.371	0	-	Structural	Uniprot GO Annotation	Riboviria;	RNA	0
Bovine papillomavirus	BAF95819.1	L2 protein	-	-	-	89.6	Unknown	0.262	0	-	Structural	Uniprot GO Annotation	Riboviria	RNA					Bovine papillomavirus	BAF95819.1	L2 protein	-	-	-	89.6	Unknown	0.262	0	-	Structural	Uniprot GO Annotation	Riboviria	RNA	0
Bovine Respiratory Syncytial Virus	NP_048054.1	attachment glycoprotein	-	-	-	94.9	Unknown	0.73	1	-	Structural	Uniprot GO Annotation	Riboviria	RNA					Bovine Respiratory Syncytial Virus	NP_048054.1	attachment glycoprotein	-	-	-	94.9	Unknown	0.73	1	-	Structural	Uniprot GO Annotation	Riboviria	RNA	1
Bovine Respiratory Syncytial Virus	ARJ54327.1	nucleoprotein, partial	-	-	-	90.1	Unknown	0.444	0	-	Structural	Uniprot GO Annotation	Riboviria	RNA					Bovine Respiratory Syncytial Virus	ARJ54327.1	nucleoprotein, partial	-	-	-	90.1	Unknown	0.444	0	-	Structural	Uniprot GO Annotation	Riboviria	RNA	0
Bovine viral diarrhea virus 1	ABW24687.1	E2 protein, partial	-	-	-		Unknown	0.311	0	-	Structural	BLAST to E2, ABW24692.1	Riboviria	RNA					Bovine viral diarrhea virus 1	ABW24687.1	E2 protein, partial	-	-	-		Unknown	0.311	0	-	Structural	BLAST to E2, ABW24692.1	Riboviria	RNA	0
Bovine viral diarrhea virus 2	BAD27019.1	Structural glycoprotein E2, partial	-	-	-		Unknown	0.385	0	-	Structural	Uniprot GO Annotation	Riboviria	RNA					Bovine viral diarrhea virus 2	BAD27019.1	Structural glycoprotein E2, partial	-	-	-		Unknown	0.385	0	-	Structural	Uniprot GO Annotation	Riboviria	RNA	0
Canine distemper virus	NP_047206.1	haemagglutinin protein H	-	-	-	91.9	Unknown	0.11	1	-	Structural	Uniprot GO Annotation	Riboviria	RNA					Canine distemper virus	NP_047206.1	haemagglutinin protein H	-	-	-	91.9	Unknown	0.11	1	-	Structural	Uniprot GO Annotation	Riboviria	RNA	0
Lassa Fever Virus	CCA30314.1	GPC protein	-	-	-	89.6	Cytoplasmic Membrane	0.413	2	-	Structural	Uniprot GO Annotation	Riboviria	RNA					chikungunya virus	AEJ18140.1	E2 protein, partial	-	-	-	89.6	Unknown	0.379	1	-	Structural	Uniprot GO Annotation	Riboviria	RNA	0
Classical swine fever virus	ABI94604.1	envelope glycoprotein E0, partial	-	-	-	95.4	Unknown	0.379	0	-	Structural	Uniprot GO Annotation	Riboviria	RNA					Classical swine fever virus	ABI94604.1	envelope glycoprotein E0, partial	-	-	-	95.4	Unknown	0.379	0	-	Structural	Uniprot GO Annotation	Riboviria	RNA	0
Classical swine fever virus	AAT76713.1	E2 protein, partial	-	-	-	91.4	Unknown	0.525	0	-	Structural	BLAST to E2, AAS19703.1	Riboviria	RNA					Classical swine fever virus	AAT76713.1	E2 protein, partial	-	-	-	91.4	Unknown	0.525	0	-	Structural	BLAST to E2, AAS19703.1	Riboviria	RNA	1
Classical swine fever virus	ACL98471.1	E2 glycoprotein, partial	-	-	-	89.6	Unknown	0.389	1	-	Structural	Uniprot GO Annotation	Riboviria	RNA					Classical swine fever virus	ACL98471.1	E2 glycoprotein, partial	-	-	-	89.6	Unknown	0.389	1	-	Structural	Uniprot GO Annotation	Riboviria	RNA	0
Classical swine fever virus	AAB39835.1	glycoprotein, partial	-	-	-	83.5	Unknown	0.286	0	-	Structural	Uniprot GO Annotation	Riboviria	RNA					Classical swine fever virus	AAB39835.1	glycoprotein, partial	-	-	-	83.5	Unknown	0.286	0	-	Structural	Uniprot GO Annotation	Riboviria	RNA	0
Lassa Fever Virus	NP_694869.1	nucleoprotein	-	-	-	95.7	Unknown	0.191	0	-	Structural	Uniprot GO Annotation	Riboviria	RNA					Dengue Virus	ABQ63116.1	envelope protein, partial	-	-	-	97	Unknown	0.68	2	-	Structural	Uniprot GO Annotation	Riboviria	RNA	1
Lymphocytic choriomeningitis virus	AAX49342.1	nucleoprotein	-	-	-	89.6	Extracellular	0.149	0	-	Structural	Uniprot GO Annotation	Riboviria	RNA					Dengue Virus	ACH96447.1	envelope protein, partial	-	-	-	92.1	Unknown	0.473	2	-	Structural	Uniprot GO Annotation	Riboviria	RNA	0
Lymphocytic choriomeningitis virus	NP_694852.1	nucleoprotein	-	-	-	89.6	Extracellular	0.149	0	-	Structural	Uniprot GO Annotation	Riboviria	RNA					Dengue Virus	AAZ92557.1	chimeric Dengue envelope antigen 18H6, partial	-	-	-	89.6	Unknown	0.519	0	-	Structural	Uniprot GO Annotation	Riboviria	RNA	1
Duck hepatitis virus 1	ABO30521.1	VP1 protein, partial	-	-	-	92.1	Unknown	0.446	0	-	Structural	BLAST to Capsid protein, AHY20051.1	Riboviria	RNA					Duck hepatitis virus 1	ABO30521.1	VP1 protein, partial	-	-	-	92.1	Unknown	0.446	0	-	Structural	BLAST to Capsid protein, AHY20051.1	Riboviria	RNA	0
Eastern Equine Encephalitis Virus	NP_740645.1	E3 protein	-	-	-	90.4	Unknown	0.211	0	-	Structural	BLAST to Structural polyprotein, AMN91479.1	Riboviria	RNA					Eastern Equine Encephalitis Virus	NP_740645.1	E3 protein	-	-	-	90.4	Unknown	0.211	0	-	Structural	BLAST to Structural polyprotein, AMN91479.1	Riboviria	RNA	0
Eastern Equine Encephalitis Virus	AAL09089.1	E2 protein, partial	-	-	-	89.8	Unknown		0	-	Structural	Uniprot GO Annotation	Riboviria	RNA					Eastern Equine Encephalitis Virus	AAL09089.1	E2 protein, partial	-	-	-	89.8	Unknown		0	-	Structural	Uniprot GO Annotation	Riboviria	RNA	0
Eastern Equine Encephalitis Virus	NP_740644.1	C protein	-	-	-	89.6	Unknown	0.164	0	-	Structural	BLAST to Structural polyprotein, NP_632022.1	Riboviria	RNA					Eastern Equine Encephalitis Virus	NP_740644.1	C protein	-	-	-	89.6	Unknown	0.164	0	-	Structural	BLAST to Structural polyprotein, NP_632022.1	Riboviria	RNA	0
Marburg Virus	NP_042029.1	VP30 protein	-	-	-	89.6	Unknown	0.351	0	-	Nonstructural	BLAST to VP30, ABS17559.1	Riboviria	RNA					Ebola virus	NP_066245.1	matrix protein	-	-	-	97	Unknown	0.381	0	-	Structural	Uniprot GO Annotation	Riboviria	RNA	0
Marburg Virus	YP_001531154.1	polymerase complex protein	-	-	-	89.6	Unknown	0.386	0	-	Nonstructural	Uniprot GO Annotation	Riboviria	RNA					Ebola virus	NP_690582.1	matrix protein	-	-	-	96.6	Unknown	0.291	0	-	Structural	Uniprot GO Annotation	Riboviria	RNA	0
Marburg Virus	YP_003815423.1	nucleoprotein	-	-	-	90.5	Cytoplasmic	0.246	0	-	Structural	Uniprot GO Annotation	Riboviria	RNA					Ebola virus	BAD14937.1	pagA, partial (plasmid)	-	-	-	96.2	Unknown	0.797	0	-	Structural	Uniprot GO Annotation	Riboviria	RNA	1
Marburg Virus	ABE27068.1	nucleoprotein	-	-	-	89.6	Cytoplasmic	0.273	0	-	Structural	Uniprot GO Annotation	Riboviria	RNA					Ebola virus	NP_690580.1	nucleoprotein	-	-	-	94.2	Unknown	0.217	0	-	Structural	Uniprot GO Annotation	Riboviria	RNA	0
Marburg Virus	NP_042030.1	VP24 protein	-	-	-	77.3	Cytoplasmic Membrane	0.138	0	-	Structural	Uniprot GO Annotation	Riboviria	RNA					Ebola virus	NP_690585.1	minor nucleoprotein	-	-	-	91.6	Unknown	0.148	0	-	Structural	Uniprot GO Annotation	Riboviria	RNA	0
Marburg Virus	NP_040824.1	Structural polyprotein precursor	-	-	-	98.6	Cytoplasmic Membrane	0.485	3	-	Structural	Uniprot GO Annotation	Riboviria	RNA					Ebola virus	NP_066243.1	nucleoprotein	-	-	-	89.7	Unknown	0.203	0	-	Structural	Uniprot GO Annotation	Riboviria	RNA	0
Marburg Virus	ADM72998.1	GP	-	-	-	97.8	Extracellular	0.721	1	-	Structural	Uniprot GO Annotation	Riboviria	RNA					Ebola virus	YP_003815426.1	spike glycoprotein	-	-	-	89.6	Unknown	0.711	2	-	Structural	Uniprot GO Annotation	Riboviria	RNA	1
Marburg Virus	CAA82539.1	GP protein	-	-	-	97.8	Extracellular	0.721	1	-	Structural	Uniprot GO Annotation	Riboviria	RNA					Ebola virus	SCD11537.1	VP30	-	-	-	89.6	Unknown	0.178	0	-	Structural	Uniprot GO Annotation	Riboviria	RNA	0
Marburg Virus	YP_001531156.1	glycoprotein	-	-	-	97.4	Extracellular	0.67	1	-	Structural	Uniprot GO Annotation	Riboviria	RNA					Ebola virus	NP_066249.1	minor nucleoprotein	-	-	-	89.6	Unknown	0.178	0	-	Structural	Uniprot GO Annotation	Riboviria	RNA	0
Equine arteritis virus	ATX64260.1	N	-	-	-	76.8	Unknown	0.404	0	-	Structural	Uniprot GO Annotation	Riboviria	RNA					Equine arteritis virus	ATX64260.1	N	-	-	-	76.8	Unknown	0.404	0	-	Structural	Uniprot GO Annotation	Riboviria	RNA	0
Feline calicivirus	AAB23553.1	capsid protein {C-terminal}	-	-	-	96.1	Unknown	0.658	0	-	Structural	Uniprot GO Annotation	Riboviria	RNA					Feline calicivirus	AAB23553.1	capsid protein {C-terminal}	-	-	-	96.1	Unknown	0.658	0	-	Structural	Uniprot GO Annotation	Riboviria	RNA	1
Feline immunodeficiency virus	NP_040975.1	ORF 2	-	-	-	84.5	Unknown	0.394	0	-	Structural	Uniprot GO Annotation	Riboviria	RNA					Feline immunodeficiency virus	NP_040975.1	ORF 2	-	-	-	84.5	Unknown	0.394	0	-	Structural	Uniprot GO Annotation	Riboviria	RNA	0
Feline immunodeficiency virus	NP_040974.1	ORF 1	-	-	-	77.5	Unknown	0.241	0	-	Structural	Uniprot GO Annotation	Riboviria	RNA					Feline immunodeficiency virus	NP_040974.1	ORF 1	-	-	-	77.5	Unknown	0.241	0	-	Structural	Uniprot GO Annotation	Riboviria	RNA	0
Feline leukemia virus	AAA43055.1	gag	-	-	-	92.4	Unknown	0.221	0	-	Structural	Uniprot GO Annotation	Riboviria	RNA					Feline leukemia virus	AAA43055.1	gag	-	-	-	92.4	Unknown	0.221	0	-	Structural	Uniprot GO Annotation	Riboviria	RNA	0
Feline leukemia virus	AAB30310.1	gp70=envelope protein {endogenous provirus}	-	-	-	91.6	Unknown	0.88	0	-	Structural	Uniprot GO Annotation	Riboviria	RNA					Feline leukemia virus	AAB30310.1	gp70=envelope protein {endogenous provirus}	-	-	-	91.6	Unknown	0.88	0	-	Structural	Uniprot GO Annotation	Riboviria	RNA	1
Feline leukemia virus	NP_955581.1	gp70 protein	-	-	-	89.6	Unknown	0.892	0	-	Structural	BLAST to env, NP_047256.1	Riboviria	RNA					Feline leukemia virus	NP_955581.1	gp70 protein	-	-	-	89.6	Unknown	0.892	0	-	Structural	BLAST to env, NP_047256.1	Riboviria	RNA	1
Marburg Virus	ABA87127.1	glycoprotein	-	-	-	97.3	Extracellular	0.67	1	-	Structural	Uniprot GO Annotation	Riboviria	RNA					Foot-and-mouth disease virus	ABR13034.1	1D protein, partial	-	-	-		Unknown	0.287	0	-	Structural	Uniprot GO Annotation	Riboviria	RNA	0
Marburg Virus	AAM76034.1	surface glycoprotein GP precursor	-	-	-	96.7	Extracellular	0.703	1	-	Structural	Uniprot GO Annotation	Riboviria	RNA					Foot-and-mouth disease virus	CAC22182.2	VP1, partial	-	-	-		Unknown		0	-	Structural	Uniprot GO Annotation	Riboviria	RNA	0
Marburg Virus	AAB37095.1	virion spike glycoprotein	-	-	-	96.3	Extracellular	0.667	1	-	Structural	Uniprot GO Annotation	Riboviria	RNA					Foot-and-mouth disease virus	CAC34727.1	VP1, partial	-	-	-		Unknown	0.231	0	-	Structural	Uniprot GO Annotation	Riboviria	RNA	0
Marburg Virus	AAB37096.1	virion spike glycoprotein precursor	-	-	-	96.2	Extracellular	0.616	1	-	Structural	Uniprot GO Annotation	Riboviria	RNA					Foot-and-mouth disease virus	NP_740461.1	2A	-	-	-		Unknown		0	-	Structural	BLAST to VP1, ATI08959.1	Riboviria	RNA	0
Marburg Virus	YP_138523.1	spike glycoprotein	-	-	-	93.9	Extracellular	0.448	1	-	Structural	Uniprot GO Annotation	Riboviria	RNA					Foot-and-mouth disease virus	AAT01695.1	polyprotein	-	-	-		Unknown	0.186	0	-	Structural	Uniprot GO Annotation	Riboviria	RNA	0
Marburg Virus	YP_016495.2	protective antigen (plasmid)	-	-	-	99.7	Outer Membrane	0.401	0	-	Structural	Uniprot GO Annotation	Riboviria	RNA					Foot-and-mouth disease virus	NP_001075351.1	granulocyte-macrophage colony-stimulating factor precursor	-	-	-		Unknown	0.588	0	Yes	Structural	Uniprot GO Annotation	Riboviria	RNA	1
Marburg Virus	AAC40459.1	glycoprotein precursor	-	-	-	91.4	Unknown	0.637	1	-	Structural	Uniprot GO Annotation	Riboviria	RNA					Hantavirus	AAB97456.1	M segment polyprotein	-	-	-	73.2	Unknown	0.372	0	-	Structural	Uniprot GO Annotation	Riboviria	RNA	0
Marburg Virus	NP_066243.1	nucleoprotein	-	-	-	89.7	Unknown	0.203	0	-	Structural	Uniprot GO Annotation	Riboviria	RNA					Hantavirus	AAB02907.1	M polyprotein, partial	-	-	-	89.6	Unknown	0.327	0	-	Structural	Uniprot GO Annotation	Riboviria	RNA	0
Marburg Virus	AGB56818.1	NP	-	-	-	89.6	Unknown	0.206	0	-	Structural	Uniprot GO Annotation	Riboviria	RNA					Hendra virus	NP_047112.2	glycoprotein	-	-	-	95.8	Unknown	0.168	1	-	Structural	Uniprot GO Annotation	Riboviria	RNA	0
Marburg Virus	AAA46563.1	nucleoprotein	-	-	-	89.6	Unknown	0.281	0	-	Structural	Uniprot GO Annotation	Riboviria	RNA					Hepatitis B virus	NP_056788.1	capsid protein	-	-	-	92.7	Unknown	0.292	0	-	Structural	Uniprot GO Annotation	Riboviria	RNA	0
Marburg Virus	CAA78114.1	nucleoprotein	-	-	-	89.6	Unknown	0.294	0	-	Structural	Uniprot GO Annotation	Riboviria	RNA					Hepatitis B virus	BAA04934.1	HBcAg	-	-	-	74.2	Unknown	0.034	0	-	Structural	Uniprot GO Annotation	Riboviria	RNA	0
Marek's disease virus	YP_001034012.1	envelope glycoprotein I	-	-	-	89.8	Cytoplasmic	0.15	1	-	Structural	Uniprot GO Annotation	Duplodnaviria	DNA					Hepatitis C virus	AAB30986.1	E2, partial	-	-	-	90.5	Unknown		0	-	Structural	BLAST to genome polyprotein, BAA09072.1	Riboviria	RNA	0
Marek's disease virus	YP_001033956.1	envelope glycoprotein B	-	-	-	89.6	Cytoplasmic	0.086	1	-	Structural	Uniprot GO Annotation	Duplodnaviria	DNA					Hepatitis C virus	CAA51524.1	VP60, partial	-	-	-	90	Unknown		0	-	Structural	Uniprot GO Annotation	Riboviria	RNA	0
Measles virus	NP_056921.1	matrix protein	-	-	-	92	Cytoplasmic	0.097	0	-	Structural	Uniprot GO Annotation	Riboviria	RNA					Hepatitis C virus	AAO46051.1	E1, partial	-	-	-	89.7	Unknown		0	-	Structural	Uniprot GO Annotation	Riboviria	RNA	0
Measles virus	NP_056918.1	nucleocapsid protein	-	-	-	93.3	Cytoplasmic Membrane	0.106	0	-	Structural	Uniprot GO Annotation	Riboviria	RNA					Hepatitis C virus	AEQ03276.1	core, partial	-	-	-	63.1	Unknown	0.153	0	-	Structural	Uniprot GO Annotation	Riboviria	RNA	0
Measles virus	NP_056923.1	hemagglutinin protein	-	-	-	89.6	Cytoplasmic Membrane	0.233	1	-	Structural	Uniprot GO Annotation	Riboviria	RNA					Hepatitis E virus	AAA03191.1	ORF 2	-	-	-	95.7	Unknown	0.292	0	-	Structural	Uniprot GO Annotation	Riboviria	RNA	0
Measles virus	NP_056919.1	phosphoprotein	-	-	-	97.7	Extracellular	0.316	0	-	Structural	Uniprot GO Annotation	Riboviria	RNA					Hepatitis E virus	NP_056788.1	capsid protein	-	-	-	92.7	Unknown	0.292	0	-	Structural	Uniprot GO Annotation	Riboviria	RNA	0
Measles virus	NP_056922.1	fusion protein	-	-	-	89.6	Unknown	0.275	2	-	Structural	Uniprot GO Annotation	Riboviria	RNA					Hepatitis E virus	pdb|3RKD|B	Chain B, Capsid protein	-	-	-	89.6	Unknown	0.919	0	-	Structural	Uniprot GO Annotation	Riboviria	RNA	1
MERS-CoV	YP_009047204.1	spike protein	-	-	-	98.9	Outer Membrane	0.635	1	-	Structural	Uniprot GO Annotation	Riboviria	RNA					Hirame rhabdovirus	NP_919033.1	glycoprotein	-	-	-	89.6	Unknown	0.335	1	-	Structural	BLAST to Glycoprotein, AAB39502.1	Riboviria	RNA	0
MERS-CoV	YP_009047211.1	nucleoprotein	-	-	-	89.6	Outer Membrane	0.69	0	-	Structural	Uniprot GO Annotation	Riboviria	RNA					Hirame rhabdovirus	NP_919030.1	nucleocapsid protein	-	-	-	89.6	Unknown	0.092	0	-	Structural	Uniprot GO Annotation	Riboviria	RNA	0
Mumps virus	AJD08938.1	fusion protein	-	-	-	92.7	Cytoplasmic Membrane	0.28	3	-	Structural	Uniprot GO Annotation	Riboviria	RNA					Human coxsackievirus	ACT98478.1	VP1, partial	-	-	-	94.6	Unknown	0.866	0	-	Structural	Uniprot GO Annotation	Riboviria	RNA	1
Mumps virus	NP_054713.1	hemagglutinin-neuraminidase	-	-	-	94.8	Unknown	0.577	1	-	Structural	Uniprot GO Annotation	Riboviria	RNA					Human Immunodeficiency Virus	CAA74764.1	gp120, partial	-	-	-	93.6	Unknown	0.335	0	-	Structural	BLAST to gp120, AAF69493.1	Riboviria	RNA	0
Newcastle disease virus	NP_071469.1	fusion protein	-	-	-	98	Unknown	0.668	1	-	Structural	Uniprot GO Annotation	Riboviria	RNA					Human Immunodeficiency Virus	NP_057857.2	Nef	-	-	-	93.5	Unknown	0.184	0	-	Structural	Uniprot GO Annotation	Riboviria	RNA	0
Newcastle disease virus	sp|P35936.1|FUS_NDVD	RecName: Full=Fusion glycoprotein F0; Contains: RecName: Full=Fusion glycoprotein F2; Contains: RecName: Full=Fusion glycoprotein F1; Flags: Precursor	-	-	-	97.3	Unknown	0.67	1	-	Structural	Uniprot GO Annotation	Riboviria	RNA					Human Immunodeficiency Virus	AAB99965.1	vpu	-	-	-	91	Unknown	0.353	1	-	Structural	Uniprot GO Annotation	Riboviria	RNA	0
Newcastle disease virus	NP_071470.1	hemagglutinin-neuraminidase	-	-	-	89.6	Unknown	0.331	1	-	Structural	Uniprot GO Annotation	Riboviria	RNA					Human Immunodeficiency Virus	AAB99960.1	vif	-	-	-	90.6	Unknown	0.142	0	-	Structural	Uniprot GO Annotation	Riboviria	RNA	0
Nipah virus	NP_112027.1	attachment glycoprotein	-	-	-	89.7	Cytoplasmic Membrane	0.128	1	-	Structural	Uniprot GO Annotation	Riboviria	RNA					Human Immunodeficiency Virus	AAZ72871.1	envelope protein, partial	-	-	-	89.6	Unknown	0.316	0	-	Structural	Uniprot GO Annotation	Riboviria	RNA	0
Nipah virus	AAF73956.1	fusion protein	-	-	-	89.6	Cytoplasmic Membrane	0.233	2	-	Structural	Uniprot GO Annotation	Riboviria	RNA					Human Immunodeficiency Virus	AAB47784.1	envelope polyprotein	-	-	-	89.6	Unknown	0.321	2	-	Structural	Uniprot GO Annotation	Riboviria	RNA	0
Orf Virus	AGY41811.1	ORFV011	-	-	-	92.6	Unknown	0.119	0	Yes	Nonstructural	Uniprot GO Annotation	Varidnaviria	DNA					Human Immunodeficiency Virus	AAD39400.1	gag	-	-	-	89.6	Unknown	0.267	0	Yes	Structural	Uniprot GO Annotation	Riboviria	RNA	0
Orf Virus	ALF04630.1	ORFV059, partial	-	-	-	89.6	Cytoplasmic Membrane	0.41	2	-	Structural	Uniprot GO Annotation	Varidnaviria	DNA					Human Immunodeficiency Virus	AAC55459.1	gag	-	-	-	89.6	Unknown	0.262	0	Yes	Structural	Uniprot GO Annotation	Riboviria	RNA	0
Parainfluenza virus	AEK26903.1	N	-	-	-	89.6	Cytoplasmic	0.14	0	-	Structural	Uniprot GO Annotation	Riboviria	RNA					Human Immunodeficiency Virus	NP_057850.1	Pr55(Gag)	-	-	-	89.6	Unknown	0.336	0	-	Structural	Uniprot GO Annotation	Riboviria	RNA	0
Parainfluenza virus	AAL89408.1	HN glycoprotein	-	-	-	92.1	Unknown	0.403	1	-	Structural	Uniprot GO Annotation	Riboviria	RNA					Human Immunodeficiency Virus	AAK08483.1	gag polyprotein (plasmid)	-	-	-	89.6	Unknown	0.319	0	Yes	Structural	BLAST to gag polyprotein, P12493.3	Riboviria	RNA	0
Parainfluenza virus	NP_604433.1	nucleoprotein	-	-	-	89.6	Unknown	0.251	0	-	Structural	Uniprot GO Annotation	Riboviria	RNA					Human Immunodeficiency Virus	AAF69493.1	gp120, partial	-	-	-	89.6	Unknown	0.616	0	-	Structural	BLAST to gp120, AAA80328.1	Riboviria	RNA	1
Poliovirus	BAE06026.1	VP4, partial	-	-	-	90.7	Unknown	0.751	0	-	Structural	Uniprot GO Annotation	Riboviria	RNA					Human Immunodeficiency Virus	AAB99963.1	tat	-	-	-	89.6	Unknown	0.159	0	-	Structural	Uniprot GO Annotation	Riboviria	RNA	0
Pseudorabies virus	YP_068382.1	transcriptional regulator ICP4	-	-	-	92	Cytoplasmic Membrane	0.152	0	-	Nonstructural	Uniprot GO Annotation	Duplodnaviria	DNA					Human Immunodeficiency Virus	NP_057855.1	Vpu	-	-	-	89.6	Unknown	0.337	1	-	Structural	Uniprot GO Annotation	Riboviria	RNA	0
Pseudorabies virus	YP_068324.1	deoxyuridine triphosphatase	-	-	-	62.8	Unknown	0.386	0	-	Nonstructural	Uniprot GO Annotation	Duplodnaviria	DNA					Human Immunodeficiency Virus	NP_057851.1	Vif	-	-	-	79.8	Unknown	0.174	0	-	Structural	Uniprot GO Annotation	Riboviria	RNA	0
Pseudorabies virus	YP_068384.2	serine/threonine protein kinase US3	-	-	-	53.6	Unknown	0.154	0	Yes	Nonstructural	Uniprot GO Annotation	Duplodnaviria	DNA					Human Immunodeficiency Virus	AAC37905.1	envelope glycoprotein gp120, partial	-	-	-	64.5	Unknown	0.186	0	-	Structural	Uniprot GO Annotation	Riboviria	RNA	0
Pseudorabies virus	YP_068367.1	UL8.5 protein	-	-	-	75	Cytoplasmic	0.117	0	-	Nonstructural	PMC190226	Duplodnaviria	DNA					Human Immunodeficiency Virus	CAA58216.1	GP41, partial	-	-	-	63.9	Unknown	0.504	0	-	Structural	Uniprot GO Annotation	Riboviria	RNA	1
Pseudorabies virus	ACU43467.1	envelope glycoprotein gI, partial	-	-	-	93.2	Cytoplasmic Membrane	0.279	1	-	Structural	Uniprot GO Annotation	Duplodnaviria	DNA					Human metapneumovirus	CAD28609.1	matrix, partial	-	-	-	93.6	Unknown	0.579	0	-	Structural	Uniprot GO Annotation	Riboviria	RNA	1
Pseudorabies virus	CAA65905.1	UL10	-	-	-	89	Cytoplasmic Membrane	0.105	8	-	Structural	Uniprot GO Annotation	Duplodnaviria	DNA					Human metapneumovirus	AAU12148.1	F protein, partial	-	-	-	89.6	Unknown	0.367	1	-	Structural	Uniprot GO Annotation	Riboviria	RNA	0
Pseudorabies virus	CAA09075.1	gB, partial	-	-	-	89.7	Unknown		0	-	Structural	BLAST to gB, AYL40667.1	Duplodnaviria	DNA					Human Respiratory Syncytial Virus	NP_604441.1	HN glycoprotein	-	-	-	92.1	Unknown	0.403	1	-	Structural	Uniprot GO Annotation	Riboviria	RNA	0
Pseudorabies virus	ADN78283.1	glycoprotein E	-	-	-	89.6	Unknown	0.147	1	-	Structural	Uniprot GO Annotation	Duplodnaviria	DNA					Human Respiratory Syncytial Virus	AHB33452.1	M	-	-	-	89.6	Unknown	0.484	0	-	Structural	Uniprot GO Annotation	Riboviria	RNA	0
Pseudorabies virus	AAK95859.1	glycoprotein G	-	-	-	89.6	Unknown	0.373	1	-	Structural	Uniprot GO Annotation	Duplodnaviria	DNA					Infectious Bronchitis Virus (IBV)	ABV03163.1	nucleocapsid protein	-	-	-		Unknown	0.27	0	-	Structural	Uniprot GO Annotation	Riboviria	RNA	0
Pseudorabies virus	AAB26946.1	glycoprotein gII, partial	-	-	-	89.6	Unknown	0.219	1	-	Structural	Uniprot GO Annotation	Duplodnaviria	DNA					Infectious Bronchitis Virus (IBV)	ASV64866.1	S1 spike glycoprotein, partial	-	-	-		Unknown	0.712	0	-	Structural	BLAST to S1 protein	Riboviria	RNA	1
Pseudorabies virus	AAA47464.1	glycoprotein gIII	-	-	-	88.7	Unknown	0.321	2	-	Structural	Uniprot GO Annotation	Duplodnaviria	DNA					Infectious Bursal Disease Virus (IBDV)	AAA52086.1	VP2, VP3, and VP4	-	-	-	93.1	Unknown	0.357	0	-	Structural	Uniprot GO Annotation	Riboviria	RNA	0
Pseudorabies virus	YP_068347.1	envelope glycoprotein C	-	-	-	84.6	Unknown	0.276	2	-	Structural	Uniprot GO Annotation	Duplodnaviria	DNA					Infectious Bursal Disease Virus (IBDV)	AAP84370.1	VP2, partial	-	-	-	91.9	Unknown	0.672	2	-	Structural	Uniprot GO Annotation	Riboviria	RNA	1
Pseudorabies virus	YP_068387.1	envelope glycoprotein D	-	-	-	68	Unknown	0.327	1	-	Structural	Uniprot GO Annotation	Duplodnaviria	DNA					Infectious Hematopoietic Necrosis Virus	NP_042679.1	glycoprotein	-	-	-	94.1	Unknown	0.526	1	-	Structural	Uniprot GO Annotation	Riboviria	RNA	1
Pseudorabies virus	CAA75105.1	glycoprotein gp50, partial	-	-	-	53.8	Unknown	0.304	0	-	Structural	Uniprot GO Annotation	Duplodnaviria	DNA					Infectious pancreatic necrosis virus	ACY35990.1	VP2, partial	-	-	-	95.1	Unknown	0.719	0	-	Structural	Uniprot GO Annotation	Riboviria	RNA	1
Infectious salmon anemia virus	ADT90093.1	hemagglutinin-esterase, partial	-	-	-	95.7	Unknown	0.578	0	-	Structural	BLAST to hemag.., Uniprot with AFQ33846.1	Riboviria	RNA					Infectious salmon anemia virus	ADT90093.1	hemagglutinin-esterase, partial	-	-	-	95.7	Unknown	0.578	0	-	Structural	BLAST to hemag.., Uniprot with AFQ33846.1	Riboviria	RNA	1
Rabies virus	AAV85905.1	glycoprotein	-	-	-	93.8	Cytoplasmic	0.175	1	-	Structural	Uniprot GO Annotation	Riboviria	RNA					Influenza virus	sp|P18878.1|HEMA_INBIB	RecName: Full=Hemagglutinin; Contains: RecName: Full=Hemagglutinin HA1 chain	-	-	-	98.5	Unknown	0.699	0	-	Structural	Uniprot GO Annotation	Riboviria	RNA	1
Rabies virus	ANJ04750.1	M protein	-	-	-	92.7	Cytoplasmic	0.044	0	-	Structural	Uniprot GO Annotation	Riboviria	RNA					Influenza virus	ABO21709.1	hemagglutinin	-	-	-	97.9	Unknown	0.371	1	-	Structural	Uniprot GO Annotation	Riboviria	RNA	0
Rabies virus	NP_056793.1	nucleoprotein N	-	-	-	89.9	Cytoplasmic	0.109	0	-	Structural	Uniprot GO Annotation	Riboviria	RNA					Influenza virus	AAA43209.1	hemagglutinin precursor	-	-	-	97.8	Unknown	0.438	1	-	Structural	Uniprot GO Annotation	Riboviria	RNA	0
Rabies virus	CAD44953.1	glycoprotein	-	-	-	89.6	Cytoplasmic	0.251	2	-	Structural	Uniprot GO Annotation	Riboviria	RNA					Influenza virus	sp|P10757.1|HEMA_INBEN	RecName: Full=Hemagglutinin; Contains: RecName: Full=Hemagglutinin HA1 chain; Contains: RecName: Full=Hemagglutinin HA2 chain; Flags: Precursor	-	-	-	97	Unknown	0.446	1	-	Structural	Uniprot GO Annotation	Riboviria	RNA	0
Rabies virus	ADD84788.1	phosphoprotein	-	-	-	88.3	Cytoplasmic	0.187	0	-	Structural	Uniprot GO Annotation	Riboviria	RNA					Influenza virus	ABY81481.1	hemagglutinin	-	-	-	96.8	Unknown	0.444	1	-	Structural	Uniprot GO Annotation	Riboviria	RNA	0
Rabies virus	ABK27940.2	glycoprotein, partial	-	-	-	89.6	Unknown	0.168	1	-	Structural	Uniprot GO Annotation	Riboviria	RNA					Influenza virus	ADU85609.1	hemagglutinin	-	-	-	96.7	Unknown	0.529	1	-	Structural	Uniprot GO Annotation	Riboviria	RNA	1
Rabies virus	NP_056796.1	transmembrane glycoprotein G	-	-	-	89.6	Unknown	0.224	1	-	Structural	Uniprot GO Annotation	Riboviria	RNA					Influenza virus	AAB27733.1	hemagglutinin	-	-	-	95.5	Unknown	0.404	1	-	Structural	Uniprot GO Annotation	Riboviria	RNA	0
Reticuloendotheliosis Virus	AAP93873.1	VP22	-	-	-	92.7	Unknown	0.174	0	-	Nonstructural	Uniprot GO Annotation	Riboviria	RNA					Influenza virus	ABG66978.1	haemagglutinin, partial	-	-	-	93.6	Unknown	0.549	0	-	Structural	Uniprot GO Annotation	Riboviria	RNA	1
Reticuloendotheliosis Virus	ABD46830.1	env protein	-	-	-	89.6	Cytoplasmic	0.417	2	Yes	Structural	Uniprot GO Annotation	Riboviria	RNA					Influenza virus	AAA43178.1	hemagglutinin precursor	-	-	-	93.3	Unknown	0.37	1	-	Structural	Uniprot GO Annotation	Riboviria	RNA	0
Reticuloendotheliosis Virus	ABD46828.1	gag protein	-	-	-	89.6	Cytoplasmic	0.252	0	-	Structural	Uniprot GO Annotation	Riboviria	RNA					Influenza virus	BAD16642.1	neuraminidase	-	-	-	93.2	Unknown	0.499	1	-	Structural	Uniprot GO Annotation	Riboviria	RNA	0
Rift Valley Fever virus	NP_777376.1	M protein	-	-	-	96.8	Cytoplasmic Membrane	0.179	4	-	Structural	Uniprot GO Annotation	Riboviria	RNA					Influenza virus	NP_040979.2	matrix protein 2	-	-	-	92	Unknown	0.108	1	-	Structural	Uniprot GO Annotation	Riboviria	RNA	0
Rift Valley Fever virus	ARW71759.1	glycoprotein	-	-	-	93.9	Cytoplasmic Membrane	0.174	5	-	Structural	Uniprot GO Annotation	Riboviria	RNA					Influenza virus	NP_056661.1	nucleoprotein	-	-	-	91.1	Unknown	0.224	0	-	Structural	Uniprot GO Annotation	Riboviria	RNA	0
Rift Valley Fever virus	NP_049344.1	N protein	-	-	-	91.1	Unknown	0.209	0	-	Structural	Uniprot GO Annotation	Riboviria	RNA					Influenza virus	ABU50586.1	hemagglutinin	-	-	-	90.2	Unknown	0.302	0	-	Structural	Uniprot GO Annotation	Riboviria	RNA	0
Rift Valley Fever virus	AHL18328.1	nucleocapsid protein N	-	-	-	89.6	Unknown	0.228	0	-	Structural	Uniprot GO Annotation	Riboviria	RNA					Influenza virus	ACZ48512.1	hemagglutinin	-	-	-	89.6	Unknown	0.254	1	-	Structural	Uniprot GO Annotation	Riboviria	RNA	0
rinderpest virus	YP_087125.2	H protein	-	-	-	89.6	Cytoplasmic	0.309	1	-	Nonstructural	Uniprot GO Annotation	Riboviria	RNA					Influenza virus	BAA02776.1	hemagglutinin, partial	-	-	-	89.6	Unknown	0.59	0	-	Structural	Uniprot GO Annotation	Riboviria	RNA	1
rinderpest virus	YP_087124.2	F protein	-	-	-	89.6	Unknown	0.238	2	-	Structural	Uniprot GO Annotation	Riboviria	RNA					Influenza virus	ACI22603.1	hemagglutinin	-	-	-	89.6	Unknown	0.382	1	-	Structural	Uniprot GO Annotation	Riboviria	RNA	0
Rotavirus	CAA78091.1	VP5 protein	-	-	-	91.3	Cytoplasmic	0.158	0	-	Nonstructural	Uniprot GO Annotation	Riboviria	RNA					Influenza virus	CAA40729.1	haemagglutinin, partial	-	-	-	89.6	Unknown	0.718	0	-	Structural	Uniprot GO Annotation	Riboviria	RNA	1
Rotavirus	AAA47305.1	VP2	-	-	-	93	Cytoplasmic	0.149	0	-	Structural	Uniprot GO Annotation	Riboviria	RNA					Influenza virus	CAA44436.1	heamagglutinin	-	-	-	89.6	Unknown	0.284	1	-	Structural	Uniprot GO Annotation	Riboviria	RNA	0
Rotavirus	ACY95265.1	VP6	-	-	-	92.2	Cytoplasmic Membrane	0.32	0	-	Structural	Uniprot GO Annotation	Riboviria	RNA					Influenza virus	AAX53515.1	matrix protein 1	-	-	-	89.6	Unknown	0.278	0	-	Structural	Uniprot GO Annotation	Riboviria	RNA	0
Rotavirus	YP_002302229.1	VP6	-	-	-	89.6	Cytoplasmic Membrane	0.308	0	-	Structural	Uniprot GO Annotation	Riboviria	RNA					Influenza virus	ABJ90262.1	matrix protein 1	-	-	-	89.6	Unknown	0.391	0	-	Structural	Uniprot GO Annotation	Riboviria	RNA	0
Rotavirus	ACG50679.1	VP6	-	-	-	89.6	Cytoplasmic Membrane	0.329	0	-	Structural	Uniprot GO Annotation	Riboviria	RNA					Influenza virus	NP_040978.1	matrix protein 1	-	-	-	89.6	Unknown	0.345	0	-	Structural	Uniprot GO Annotation	Riboviria	RNA	0
Rotavirus	AAA50492.1	VP4	-	-	-	89.6	Outer Membrane	0.47	0	-	Structural	Uniprot GO Annotation	Riboviria	RNA					Influenza virus	AAU94751.1	NA glycoprotein	-	-	-	89.6	Unknown	0.42	1	-	Structural	Uniprot GO Annotation	Riboviria	RNA	0
Rotavirus	ACG50682.1	VP7	-	-	-	95.6	Unknown	0.686	2	-	Structural	Uniprot GO Annotation	Riboviria	RNA					Influenza virus	AAX53527.1	neuraminidase	-	-	-	89.6	Unknown	0.763	1	-	Structural	Uniprot GO Annotation	Riboviria	RNA	1
Rotavirus	ACB71152.1	VP4, partial	-	-	-	95	Unknown	0.642	0	-	Structural	BLAST to VP4, ADN93325.1	Riboviria	RNA					Influenza virus	ADD97097.1	neuraminidase	-	-	-	89.6	Unknown	0.78	1	-	Structural	Uniprot GO Annotation	Riboviria	RNA	1
Rotavirus	AAA50493.1	VP7	-	-	-	89.6	Unknown	0.612	2	-	Structural	Uniprot GO Annotation	Riboviria	RNA					Influenza virus	NP_040981.1	neuraminidase	-	-	-	89.6	Unknown	0.568	1	-	Structural	Uniprot GO Annotation	Riboviria	RNA	1
Rubella virus	BAB88324.1	E1, partial	-	-	-	96.3	Unknown	0.729	1	-	Structural	Uniprot GO Annotation	Riboviria	RNA					Influenza virus	AAC63462.1	nucleoprotein	-	-	-	89.6	Unknown	0.104	0	-	Structural	Uniprot GO Annotation	Riboviria	RNA	0
SARS-CoV	AAP13441.1	S protein	-	-	-	97.1	Cytoplasmic Membrane	0.59	1	-	Structural	Uniprot GO Annotation	Riboviria	RNA					Influenza virus	AAX53533.1	nucleocapsid protein	-	-	-	89.6	Unknown	0.101	0	-	Structural	Uniprot GO Annotation	Riboviria	RNA	0
SARS-CoV	NP_828854.1	protein E	-	-	-	60.7	Cytoplasmic Membrane	0.246	1	-	Structural	Uniprot GO Annotation	Riboviria	RNA					Influenza virus	AAV48549.1	nucleoprotein	-	-	-	89.6	Unknown	0.112	0	-	Structural	Uniprot GO Annotation	Riboviria	RNA	0
SARS-CoV	ABD75314.1	membrane protein	-	-	-	85.9	Cytoplasmic Membrane	0.198	3	-	Structural	Uniprot GO Annotation	Riboviria	RNA					Influenza virus	CAC19704.1	Nucleoprotein	-	-	-	89.6	Unknown	0.099	0	-	Structural	Uniprot GO Annotation	Riboviria	RNA	0
SARS-CoV	AAZ67049.1	nucleocapsid protein	-	-	-	89.6	Unknown	0.418	0	-	Structural	Uniprot GO Annotation	Riboviria	RNA					Influenza virus	ABE97805.1	nucleoprotein, partial	-	-	-	89.6	Unknown	0.103	0	-	Structural	Uniprot GO Annotation	Riboviria	RNA	0
SARS-CoV	NP_828851.1	E2 glycoprotein precursor	-	-	-	96.9	Cytoplasmic Membrane	0.59	1	-	Structural	Uniprot GO Annotation	Riboviria	RNA					Influenza virus	ABI85121.1	nucleocapsid protein	-	-	-	89.6	Unknown	0.116	0	-	Structural	Uniprot GO Annotation	Riboviria	RNA	0
SARS-CoV-2	YP_009724390.1	surface glycoprotein	-	-	-	97.6	Outer Membrane	0.635	1	-	Structural	Uniprot GO Annotation	Riboviria	RNA					Influenza virus	CAD37074.1	hemagglutinin	-	-	-	89.6	Unknown	0.226	1	-	Structural	Uniprot GO Annotation	Riboviria	RNA	0
SARS-CoV-2	YP_009724392.1	envelope protein	-	-	-	23.8	Cytoplasmic Membrane	0.234	1	-	Structural	Uniprot GO Annotation	Riboviria	RNA					Influenza virus	BAA02766.1	hemagglutinin, partial	-	-	-	89.2	Unknown	0.341	0	-	Structural	Uniprot GO Annotation	Riboviria	RNA	0
Sindbis virus	AAM15875.1	polyprotein, partial	-	-	-	89.1	Unknown	0.223	0	-	Structural	Uniprot GO Annotation	Riboviria	RNA					Japanese encephalitis virus	AAD23744.1	M protein, partial	-	-	-	50.3	Unknown	0.18	0	-	Structural	BLAST to C/M protein, AKP21013.1	Riboviria	RNA	0
Tick-borne Encephalitis Virus (TBEV)	CAC94472.1	E protein, partial	-	-	-	89.6	Cytoplasmic	0.578	0	-	Structural	Uniprot GO Annotation	Riboviria	RNA					Japanese encephalitis virus	AAK71232.1	preM protein, partial	-	-	-	77.9	Unknown	0.426	0	-	Structural	Uniprot GO Annotation	Riboviria	RNA	0
Tick-borne Encephalitis Virus (TBEV)	AGL40608.1	NS3, partial	-	-	-	89.6	Cytoplasmic	0.149	0	-	Structural	Uniprot GO Annotation	Riboviria	RNA					Japanese encephalitis virus	ACI16478.1	premembrane protein, partial	-	-	-	89.6	Unknown	0.422	0	-	Structural	BLAST to C/Prm, AKP21013.1	Riboviria	RNA	0
Tick-borne Encephalitis Virus (TBEV)	NP_043135.1	polyprotein	-	-	-	89.6	Cytoplasmic Membrane	0.086	17	-	Structural	Uniprot GO Annotation	Riboviria	RNA					Japanese encephalitis virus	ABD84370.1	PrM, partial	-	-	-	90.1	Unknown	0.357	0	-	Structural	BLAST to C/Prm, AKP21013.1	Riboviria	RNA	0
Tick-borne Encephalitis Virus (TBEV)	CAA44678.1	NS1, partial	-	-	-	89.6	Unknown	0.215	1	-	Structural	Uniprot GO Annotation	Riboviria	RNA					Lassa Fever Virus	NP_694869.1	nucleoprotein	-	-	-	95.7	Unknown	0.191	0	-	Structural	Uniprot GO Annotation	Riboviria	RNA	0
Tick-borne Encephalitis Virus (TBEV)	ACI12930.1	capsid protein, partial	-	-	-	28.8	Unknown		0	-	Structural	Uniprot GO Annotation	Riboviria	RNA					Marburg Virus	AAC40459.1	glycoprotein precursor	-	-	-	91.4	Unknown	0.637	1	-	Structural	Uniprot GO Annotation	Riboviria	RNA	1
Transmissible gastroenteritis virus	AAF02707.1	spike protein, partial	-	-	-	94.8	Unknown	0.899	0	-	Structural	Uniprot GO Annotation	Riboviria	RNA					Marburg Virus	NP_066243.1	nucleoprotein	-	-	-	89.7	Unknown	0.203	0	-	Structural	Uniprot GO Annotation	Riboviria	RNA	0
Vaccinia virus	YP_232985.1	morphogenesis-related, substrate of B1R kinase	-	-	-	95.2	Cytoplasmic	0.314	0	-	Structural	Uniprot GO Annotation	Varidnaviria	DNA					Marburg Virus	AGB56818.1	NP	-	-	-	89.6	Unknown	0.206	0	-	Structural	Uniprot GO Annotation	Riboviria	RNA	0
Vaccinia virus	YP_233032.1	IMV surface protein	-	-	-	93.6	Cytoplasmic	0.411	0	-	Structural	Uniprot GO Annotation	Varidnaviria	DNA					Measles virus	NP_056922.1	fusion protein	-	-	-	89.6	Unknown	0.275	2	-	Structural	Uniprot GO Annotation	Riboviria	RNA	0
Vaccinia virus	AAN78218.2	A27L	-	-	-	93.6	Cytoplasmic	0.411	0	-	Structural	Uniprot GO Annotation	Varidnaviria	DNA					Newcastle disease virus	NP_071469.1	fusion protein	-	-	-	98	Unknown	0.668	1	-	Structural	Uniprot GO Annotation	Riboviria	RNA	1
Vaccinia virus	YP_233069.1	EEV type-I membrane glycoprotein	-	-	-	96.3	Unknown	0.463	1	Yes	Structural	Uniprot GO Annotation	Varidnaviria	DNA					Newcastle disease virus	sp|P35936.1|FUS_NDVD	RecName: Full=Fusion glycoprotein F0; Contains: RecName: Full=Fusion glycoprotein F2; Contains: RecName: Full=Fusion glycoprotein F1; Flags: Precursor	-	-	-	97.3	Unknown	0.67	1	-	Structural	Uniprot GO Annotation	Riboviria	RNA	1
Vaccinia virus	YP_232970.1	IMV membrane protein	-	-	-	96.2	Unknown	0.708	1	-	Structural	Uniprot GO Annotation	Varidnaviria	DNA					Newcastle disease virus	NP_071470.1	hemagglutinin-neuraminidase	-	-	-	89.6	Unknown	0.331	1	-	Structural	Uniprot GO Annotation	Riboviria	RNA	0
Vaccinia virus	AAF63732.1	L1R	-	-	-	95.3	Unknown	0.708	1	-	Structural	Uniprot GO Annotation	Varidnaviria	DNA					Parainfluenza virus	AAL89408.1	HN glycoprotein	-	-	-	92.1	Unknown	0.403	1	-	Structural	Uniprot GO Annotation	Riboviria	RNA	0
Vaccinia virus	YP_233005.1	39kDa core protein	-	-	-	94.7	Unknown	0.53	0	-	Structural	Uniprot GO Annotation	Varidnaviria	DNA					Parainfluenza virus	NP_604433.1	nucleoprotein	-	-	-	89.6	Unknown	0.251	0	-	Structural	Uniprot GO Annotation	Riboviria	RNA	0
Vaccinia virus	YP_233038.1	EEV membrane phosphoglycoprotein	-	-	-	91.8	Unknown	0.467	1	-	Structural	Uniprot GO Annotation	Varidnaviria	DNA					Poliovirus	BAE06026.1	VP4, partial	-	-	-	90.7	Unknown	0.751	0	-	Structural	Uniprot GO Annotation	Riboviria	RNA	1
Porcine respiratory and reproductive syndrome virus	ABW91095.1	GP3	-	-	-	92.4	Unknown	0.393	1	-	Structural	Uniprot GO Annotation	Riboviria	RNA					Porcine respiratory and reproductive syndrome virus	ABW91095.1	GP3	-	-	-	92.4	Unknown	0.393	1	-	Structural	Uniprot GO Annotation	Riboviria	RNA	0
Porcine respiratory and reproductive syndrome virus	AAC15449.2	nucleocapsid protein	-	-	-	91.6	Unknown	0.726	0	-	Structural	Uniprot GO Annotation	Riboviria	RNA					Porcine respiratory and reproductive syndrome virus	AAC15449.2	nucleocapsid protein	-	-	-	91.6	Unknown	0.726	0	-	Structural	Uniprot GO Annotation	Riboviria	RNA	1
Porcine respiratory and reproductive syndrome virus	AAK44216.1	GP5 envelope protein	-	-	-	90.5	Unknown	0.55	2	-	Structural	Uniprot GO Annotation	Riboviria	RNA					Porcine respiratory and reproductive syndrome virus	AAK44216.1	GP5 envelope protein	-	-	-	90.5	Unknown	0.55	2	-	Structural	Uniprot GO Annotation	Riboviria	RNA	1
Porcine respiratory and reproductive syndrome virus	AAZ29507.1	major envelope glycoprotein	-	-	-	89.6	Unknown	0.517	2	-	Structural	Uniprot GO Annotation	Riboviria	RNA					Porcine respiratory and reproductive syndrome virus	AAZ29507.1	major envelope glycoprotein	-	-	-	89.6	Unknown	0.517	2	-	Structural	Uniprot GO Annotation	Riboviria	RNA	1
Porcine respiratory and reproductive syndrome virus	ABR26253.1	GP5	-	-	-	89.6	Unknown	0.559	3	-	Structural	Uniprot GO Annotation	Riboviria	RNA					Porcine respiratory and reproductive syndrome virus	ABR26253.1	GP5	-	-	-	89.6	Unknown	0.559	3	-	Structural	Uniprot GO Annotation	Riboviria	RNA	1
Porcine rotavirus	AET79173.1	VP7 protein, partial	-	-	-	89.6	Unknown	0.708	2	-	Structural	Uniprot GO Annotation	Riboviria	RNA					Porcine rotavirus	AET79173.1	VP7 protein, partial	-	-	-	89.6	Unknown	0.708	2	-	Structural	Uniprot GO Annotation	Riboviria	RNA	1
Porcine rotavirus	AEU04135.1	VP8	-	-	-	89.6	Unknown	0.742	0	-	Structural	Uniprot GO Annotation	Riboviria	RNA					Porcine rotavirus	AEU04135.1	VP8	-	-	-	89.6	Unknown	0.742	0	-	Structural	Uniprot GO Annotation	Riboviria	RNA	1
Vaccinia virus	YP_233039.1	EEV glycoprotein	-	-	-	91.4	Unknown	0.598	1	-	Structural	Uniprot GO Annotation	Varidnaviria	DNA					Rabies virus	ABK27940.2	glycoprotein, partial	-	-	-	89.6	Unknown	0.168	1	-	Structural	Uniprot GO Annotation	Riboviria	RNA	0
Vaccinia virus	YP_232995.1	IMV membrane protein	-	-	-	91.3	Unknown	0.316	1	Yes	Structural	Uniprot GO Annotation	Varidnaviria	DNA					Rabies virus	NP_056796.1	transmembrane glycoprotein G	-	-	-	89.6	Unknown	0.224	1	-	Structural	Uniprot GO Annotation	Riboviria	RNA	0
Vaccinia virus	BAD97826.1	EEV type-I membrane glycoprotein	-	-	-	90.9	Unknown	0.442	1	Yes	Structural	Uniprot GO Annotation	Varidnaviria	DNA					Rift Valley Fever virus	NP_049344.1	N protein	-	-	-	91.1	Unknown	0.209	0	-	Structural	Uniprot GO Annotation	Riboviria	RNA	0
Vaccinia virus	YP_233041.1	IEV transmembrane phosphoprotein	-	-	-	90.5	Unknown	0.425	1	-	Structural	Uniprot GO Annotation	Varidnaviria	DNA					Rift Valley Fever virus	AHL18328.1	nucleocapsid protein N	-	-	-	89.6	Unknown	0.228	0	-	Structural	Uniprot GO Annotation	Riboviria	RNA	0
Vaccinia virus	AAF63733.1	A33R	-	-	-	89.6	Unknown	0.467	1	-	Structural	Uniprot GO Annotation	Varidnaviria	DNA					rinderpest virus	YP_087124.2	F protein	-	-	-	89.6	Unknown	0.238	2	-	Structural	Uniprot GO Annotation	Riboviria	RNA	0
Vaccinia virus	AAN78219.1	B5R	-	-	-	89.6	Unknown	0.442	1	Yes	Structural	Uniprot GO Annotation	Varidnaviria	DNA					Rotavirus	ACG50682.1	VP7	-	-	-	95.6	Unknown	0.686	2	-	Structural	Uniprot GO Annotation	Riboviria	RNA	1
Varicella-zoster virus	NP_040189.1	envelope glycoprotein I	-	-	-	92.3	Unknown	0.343	1	-	Structural	Uniprot GO Annotation	Duplodnaviria;	DNA					Rotavirus	ACB71152.1	VP4, partial	-	-	-	95	Unknown	0.642	0	-	Structural	BLAST to VP4, ADN93325.1	Riboviria	RNA	1
Varicella-zoster virus	NP_040190.1	envelope glycoprotein E	-	-	-	89.6	Unknown	0.372	2	-	Structural	Uniprot GO Annotation	Duplodnaviria;	DNA					Rotavirus	AAA50493.1	VP7	-	-	-	89.6	Unknown	0.612	2	-	Structural	Uniprot GO Annotation	Riboviria	RNA	1
Variola virus	gi|42821410|dbj|BAD11806.1|	P53	-	-	-	58.3	Unknown	0.189	0	Yes	Nonstructural	Uniprot GO Annotation	Varidnaviria	DNA					Rubella virus	BAB88324.1	E1, partial	-	-	-	96.3	Unknown	0.729	1	-	Structural	Uniprot GO Annotation	Riboviria	RNA	1
Variola virus	YP_232983.1	IMV heparin binding surface protein	-	-	-	90.2	Cytoplasmic	0.294	1	-	Structural	Uniprot GO Annotation	Varidnaviria	DNA					SARS-CoV	AAZ67049.1	nucleocapsid protein	-	-	-	89.6	Unknown	0.418	0	-	Structural	Uniprot GO Annotation	Riboviria	RNA	0
Simian Immunodeficiency Virus	AAA57442.1	envelope glycoprotein gp120 receptor binding subunit, partial	-	-	-	89.6	Unknown	0.816	1	-	Structural	Uniprot GO Annotation	Riboviria	RNA					Simian Immunodeficiency Virus	AAA57442.1	envelope glycoprotein gp120 receptor binding subunit, partial	-	-	-	89.6	Unknown	0.816	1	-	Structural	Uniprot GO Annotation	Riboviria	RNA	1
Variola virus	AAA48235.1	envelope antigen	-	-	-	87.3	Cytoplasmic	0.212	0	Yes	Structural	Uniprot GO Annotation	Varidnaviria	DNA					Sindbis virus	AAM15875.1	polyprotein, partial	-	-	-	89.1	Unknown	0.223	0	-	Structural	Uniprot GO Annotation	Riboviria	RNA	0
Variola virus	YP_232983.1	IMV heparin binding surface protein	-	-	-	90.2	Cytoplasmic	0.294	1	-	Structural	Uniprot GO Annotation	Varidnaviria	DNA					Tick-borne Encephalitis Virus (TBEV)	CAA44678.1	NS1, partial	-	-	-	89.6	Unknown	0.215	1	-	Structural	Uniprot GO Annotation	Riboviria	RNA	0
Variola virus	NP_536512.1	IMV membrane protein J1	-	-	-	91.8	Unknown	0.281	0	-	Structural	BLAST to IMV membrane protein, ABD52626.1	Varidnaviria	DNA					Tick-borne Encephalitis Virus (TBEV)	ACI12930.1	capsid protein, partial	-	-	-	28.8	Unknown		0	-	Structural	Uniprot GO Annotation	Riboviria	RNA	0
Variola virus	CAA47504.1	A30L	-	-	-	90.8	Unknown	0.243	0	-	Structural	BLAST to EPHB4, NP_042181.1	Varidnaviria	DNA					Transmissible gastroenteritis virus	AAF02707.1	spike protein, partial	-	-	-	94.8	Unknown	0.899	0	-	Structural	Uniprot GO Annotation	Riboviria	RNA	1
Variola virus	YP_233022.1	Membrane protein	-	-	-	89.7	Unknown	0.356	1	-	Structural		Varidnaviria	DNA					VEE Virus	NP_741966.1	E2 envelope protein	-	-	-	89.6	Unknown	0.548	1	-	Structural	Uniprot GO Annotation	Riboviria	RNA	1
Variola virus	gi|17529923:1-142	A33R	-	-	-	58.4	Unknown	0.382	0	-	Structural	BLAST to A33R, AGB75873.1	Varidnaviria	DNA					Viral haemorrhagic septicaemia virus	AAB26115.1	envelope glycoprotein, G protein	-	-	-	89.6	Unknown	0.504	0	-	Structural	Uniprot GO Annotation	Riboviria	RNA	1
Variola virus	gi|222720|dbj|BAA01805.1|	20.5K protein	-	-	-	91.8	Unknown	0.467	1	-	Structural	Uniprot GO Annotation	Varidnaviria	DNA					Viral haemorrhagic septicaemia virus	CAB07737.2	glycoprotein	-	-	-	89.6	Unknown	0.439	0	-	Structural	Uniprot GO Annotation	Riboviria	RNA	0
Variola virus	gi|222721|dbj|BAA01806.1|	19.5K protein	-	-	-	91.4	Unknown	0.598	1	-	Structural	Uniprot GO Annotation	Varidnaviria	DNA					West Nile virus	ABH06950.1	E protein, partial	-	-	-	89.7	Unknown	0.833	2	-	Structural	Uniprot GO Annotation	Riboviria	RNA	1
Western equine encephalomyelitis virus	NP_818942.1	E1 protein	-	-	-	89.7	Unknown	0.567	1	-	Structural	BLAST to Structural polyprotein, AIC81884.1	Riboviria	RNA					Western equine encephalomyelitis virus	NP_818942.1	E1 protein	-	-	-	89.7	Unknown	0.567	1	-	Structural	BLAST to Structural polyprotein, AIC81884.1	Riboviria	RNA	1
Western equine encephalomyelitis virus	AAL35792.1	glycoprotein, partial	-	-	-	89.6	Unknown	0.506	0	-	Structural	Uniprot GO Annotation	Riboviria	RNA					Western equine encephalomyelitis virus	AAL35792.1	glycoprotein, partial	-	-	-	89.6	Unknown	0.506	0	-	Structural	Uniprot GO Annotation	Riboviria	RNA	1
Variola virus	gi|222723|dbj|BAA01808.1|	25.1K protein	-	-	-	90.5	Unknown	0.425	1	-	Structural	Uniprot GO Annotation	Varidnaviria	DNA					Yellow fever virus	ACY40747.1	envelope glycoprotein, partial	-	-	-	89.7	Unknown	0.525	2	-	Structural	Uniprot GO Annotation	Riboviria	RNA	1
Variola virus	AAA48252.1	hemagglutinin	-	-	-	89.6	Unknown	0.782	1	-	Structural	Uniprot GO Annotation	Varidnaviria	DNA					Yellow fever virus	AAA92706.1	envelope protein, partial	-	-	-	89.6	Unknown	0.513	2	-	Structural	Uniprot GO Annotation	Riboviria	RNA	1
Feline infectious peritonitis virus	AGZ84526.1	spike protein	-	-	-	90.9	Unknown	0.778	1	-	Structural	Uniprot GO Annotation	Riboviria	RNA					Feline infectious peritonitis virus	AGZ84526.1	spike protein	-	-	-	90.9	Unknown	0.778	1	-	Structural	Uniprot GO Annotation	Riboviria	RNA	1
Variola virus	gi|222750|dbj|BAA01835.1|	35.1K protein	-	-	-	96.3	Unknown	0.463	1	Yes	Structural	Uniprot GO Annotation	Varidnaviria	DNA					Human Respiratory Syncytial Virus	AYC76673.1	L	-	-	-	89.6	Unknown	0.191	0	-	Structural	Uniprot GO Annotation	Riboviria	RNA	0
Variola virus	AAA48264.1	ORF8 cds	-	-	-	91.3	Unknown	0.316	1	Yes	Structural	Uniprot GO Annotation	Varidnaviria	DNA					Marburg Virus	AAA46563.1	nucleoprotein	-	-	-	89.6	Unknown	0.281	0	-	Structural	Uniprot GO Annotation	Riboviria	RNA	0
Variola virus	CAA26010.1	F2 polypeptide	-	-	-	96.2	Unknown	0.708	1	-	Structural	Uniprot GO Annotation	Varidnaviria	DNA					Marburg Virus	CAA78114.1	nucleoprotein	-	-	-	89.6	Unknown	0.294	0	-	Structural	Uniprot GO Annotation	Riboviria	RNA	0
Variola virus	AAA48160.1	putative A33R	-	-	-	91.8	Unknown	0.467	1	-	Structural	Uniprot GO Annotation	Varidnaviria	DNA					Mumps virus	NP_054713.1	hemagglutinin-neuraminidase	-	-	-	94.8	Unknown	0.577	1	-	Structural	Uniprot GO Annotation	Riboviria	RNA	1
Variola virus	AAA48164.1	putative A36R	-	-	-	90.5	Unknown	0.425	1	-	Structural	Uniprot GO Annotation	Varidnaviria	DNA					Hantavirus	NP_604471.1	nucleocapsid protein	-	-	-				0	-	Structural		Riboviria	RNA	0
Variola virus	gi|17529917:1-696	A27L	-	-	-	89.6	Cytoplasmic	0.2	1	-	Structural	PMC10509699	Varidnaviria	DNA					Hantavirus	AAC54579.1	envelope glycoprotein G1, partial	-	-	-				0	-	Structural	Uniprot GO Annotation	Riboviria	RNA	0
Variola virus	NP_536512.1	L1R	-	-	-	91.8	Unknown	0.281	0	-	Structural	PMC237060	Varidnaviria	DNA					Hantavirus	ADB80030.1	Gc glycoprotein, partial	-	-	-				0	-	Structural	BLAST to M polyprotein, ADB79914.1	Riboviria	RNA	0
VEE Virus	ACQ76875.1	PE2	-	-	-	86.4	Cytoplasmic	0.322	0	-	Structural	Uniprot GO Annotation	Riboviria	RNA					Human Respiratory Syncytial Virus	CBW45366.1	F protein, partial	-	-	-				0	-	Structural	Uniprot GO Annotation	Riboviria	RNA	0
VEE Virus	AAB02517.1	Structural polyprotein precursor	-	-	-	97.9	Cytoplasmic Membrane	0.496	3	-	Structural	Uniprot GO Annotation	Riboviria	RNA					Japanese encephalitis virus	AAK31640.1	envelope protein, partial	-	-	-				0	-	Structural	Uniprot GO Annotation	Riboviria	RNA	0
VEE Virus	NP_995380.1	V antigen LcrV	2767532	lcrV	YP_pCD52	92.8	Extracellular	0.234	0	-	Structural	Uniprot GO Annotation	Riboviria	RNA					Japanese encephalitis virus	YP_001527877.1	polyprotein	-	-	-				0	-	Structural	Uniprot GO Annotation	Riboviria	RNA	0
VEE Virus	NP_741966.1	E2 envelope protein	-	-	-	89.6	Unknown	0.548	1	-	Structural	Uniprot GO Annotation	Riboviria	RNA					VEE Virus	NP_040824.1	Structural polyprotein precursor	-	-	-				0	-	Structural	Uniprot GO Annotation	Riboviria	RNA	0
VEE Virus	NP_040824.1	Structural polyprotein precursor	-	-	-				0	-	Structural	Uniprot GO Annotation	Riboviria	RNA					Human Immunodeficiency Virus	NP_057853.1	Tat	-	-	-	90.3	Unknown	0.2	0	-	Structural	Uniprot GO Annotation	Riboviria	RNA	0
Viral haemorrhagic septicaemia virus	AAC24962.1	nucleocapsid protein, partial	-	-	-	95.9	Cytoplasmic	0.183	0	-	Structural	Uniprot GO Annotation	Riboviria	RNA					Human Immunodeficiency Virus	AAA44995.1	gag protein, partial	-	-	-	89.6	Unknown	0.353	0	-	Structural	Uniprot GO Annotation	Riboviria	RNA	0
Viral haemorrhagic septicaemia virus	AAB26115.1	envelope glycoprotein, G protein	-	-	-	89.6	Unknown	0.504	0	-	Structural	Uniprot GO Annotation	Riboviria	RNA					Hantavirus	NP_941977.1	hypothetical protein	-	-	-	89.6	Cytoplasmic	0.114	0	-	Structural	Name homology; PMID:12075094	Riboviria	RNA	0
Viral haemorrhagic septicaemia virus	CAB07737.2	glycoprotein	-	-	-	89.6	Unknown	0.439	0	-	Structural	Uniprot GO Annotation	Riboviria	RNA					Human Immunodeficiency Virus	NP_687035.1	Gag-Pol	-	-	-	90.4	Cytoplasmic	0.138	0	Yes	Structural	Name homology	Riboviria	RNA	0
West Nile virus	YP_001527878.1	capsid protein	-	-	-	25.3	Cytoplasmic Membrane	0.183	1	-	Structural	Uniprot GO Annotation	Riboviria	RNA					Influenza virus	ABD83813.1	codon-optimized hemagglutinin	-	-	-	89.6	Cytoplasmic	0.23	1	-	Structural	Name homology	Riboviria	RNA	0
Simian Immunodeficiency Virus	NP_687035.1	Gag-Pol	-	-	-	90.4	Cytoplasmic	0.138	0	Yes	Structural	Name homology	Riboviria	RNA					Simian Immunodeficiency Virus	NP_687035.1	Gag-Pol	-	-	-	90.4	Cytoplasmic	0.138	0	Yes	Structural	Name homology	Riboviria	RNA	0
Western equine encephalomyelitis virus	NP_818940.1	E2 protein	-	-	-	88	Cytoplasmic	0.35	1	-	Structural	Name homology	Riboviria	RNA					Western equine encephalomyelitis virus	NP_818940.1	E2 protein	-	-	-	88	Cytoplasmic	0.35	1	-	Structural	Name homology	Riboviria	RNA	0
West Nile virus	YP_001527877.1	polyprotein	-	-	-	89.6	Cytoplasmic Membrane	0.127	22	-	Structural	Uniprot GO Annotation	Riboviria	RNA					Dengue Virus	NP_740316.1	membrane (M) protein	-	-	-	21.3	Cytoplasmic Membrane	0.622	1	-	Structural	Name homology	Riboviria	RNA	1
Feline leukemia virus	NP_955582.1	p15E protein	-	-	-	89.6	Cytoplasmic Membrane	0.327	2	Yes	Structural	Name homology	Riboviria	RNA					Feline leukemia virus	NP_955582.1	p15E protein	-	-	-	89.6	Cytoplasmic Membrane	0.327	2	Yes	Structural	Name homology	Riboviria	RNA	0
West Nile virus	ABH06950.1	E protein, partial	-	-	-	89.7	Unknown	0.833	2	-	Structural	Uniprot GO Annotation	Riboviria	RNA					Human Respiratory Syncytial Virus	UED36857.1	prefusion RSV F protein	-	-	-	89.6	Cytoplasmic Membrane	0.522	1	-	Structural	Uniprot GO Annotation	Riboviria	RNA	1
Yellow fever virus	NP_776008.1	Nonstructural protein NS4b	-	-	-	91.5	Cytoplasmic Membrane	0.167	5	-	Nonstructural	Name	Riboviria	RNA					SARS-CoV	NP_828851.1	E2 glycoprotein precursor	-	-	-	96.9	Cytoplasmic Membrane	0.59	1	-	Structural	Uniprot GO Annotation	Riboviria	RNA	1
Yellow fever virus	NP_776006.1	Nonstructural protein NS4a	-	-	-	91.4	Cytoplasmic Membrane	0.412	3	-	Nonstructural	Name	Riboviria	RNA					SARS-CoV-2	YP_009724392.1	envelope protein	-	-	-	23.8	Cytoplasmic Membrane	0.234	1	-	Structural	Uniprot GO Annotation	Riboviria	RNA	0
Western equine encephalomyelitis virus	NP_818941.1	6K protein	-	-	-	90.1	Cytoplasmic Membrane	0.316	1	-	Structural	Name homology; PMC2812089	Riboviria	RNA					Western equine encephalomyelitis virus	NP_818941.1	6K protein	-	-	-	90.1	Cytoplasmic Membrane	0.316	1	-	Structural	Name homology; PMC2812089	Riboviria	RNA	0
Yellow fever virus	NP_776002.1	Nonstructural protein NS1	-	-	-	89.6	Extracellular	0.357	0	-	Nonstructural	Name homology	Riboviria	RNA					Hepatitis B virus	sp|P30019.1|HBSAG_HBVC6	RecName: Full=Small envelope protein; AltName: Full=S glycoprotein; AltName: Full=S-HBsAg; Short=SHB; AltName: Full=Small S protein; AltName: Full=Small surface protein	-	-	-	89.6	Cytoplasmic Membrane	0.388	4	-	Structural	Name homology	Riboviria	RNA	0
Eastern Equine Encephalitis Virus	NP_740648.1	E1 protein	-	-	-	89.6	Extracellular	0.789	1	-	Structural	Name homology	Riboviria	RNA					Eastern Equine Encephalitis Virus	NP_740648.1	E1 protein	-	-	-	89.6	Extracellular	0.789	1	-	Structural	Name homology	Riboviria	RNA	1
Yellow fever virus	ACY40747.1	envelope glycoprotein, partial	-	-	-	89.7	Unknown	0.525	2	-	Structural	Uniprot GO Annotation	Riboviria	RNA					Human metapneumovirus	sp|Q6WB94.1|VGLG_HMPVC	RecName: Full=Major surface glycoprotein G; AltName: Full=Attachment glycoprotein G; AltName: Full=Membrane-bound glycoprotein; Short=mG	-	-	-	87.1	Extracellular	0.801	1	-	Structural	Name homology	Riboviria	RNA	1
Yellow fever virus	AAA92706.1	envelope protein, partial	-	-	-	89.6	Unknown	0.513	2	-	Structural	Uniprot GO Annotation	Riboviria	RNA					Human Respiratory Syncytial Virus	sp|P20895.2|GLYC_HRSVL	RecName: Full=Major surface glycoprotein G; AltName: Full=Attachment glycoprotein G; AltName: Full=Membrane-bound glycoprotein; Short=mG	-	-	-	94.2	Extracellular	0.657	1	-	Structural	Name homology	Riboviria	RNA	1
Bovine coronavirus	AKS43583.1	VP8/S2 fusion protein, partial	-	-	-	92.4	Unknown	0.947	0	-	Structural	Name homology	Riboviria;	RNA					Bovine coronavirus	AKS43583.1	VP8/S2 fusion protein, partial	-	-	-	92.4	Unknown	0.947	0	-	Structural	Name homology	Riboviria;	RNA	1
Canine coronavirus	AGE32061.1	spike glycoprotein, partial	-	-	-		Unknown		0	-	Structural	Name homology	Riboviria	RNA					Canine coronavirus	AGE32061.1	spike glycoprotein, partial	-	-	-		Unknown		0	-	Structural	Name homology	Riboviria	RNA	0
Western equine encephalomyelitis virus	NP_818939.1	E3 protein	-	-	-	90.5	Unknown	0.18	0	-	Structural	BLAST to Structural polyprotein, ACT75286.1	Riboviria	RNA					Western equine encephalomyelitis virus	NP_818939.1	E3 protein	-	-	-	90.5	Unknown	0.18	0	-	Structural	BLAST to Structural polyprotein, ACT75286.1	Riboviria	RNA	0
																				Protein Accession	Protein Name	Gene Accession	Gene Symbol	Locus Tag	Vaxign‑ML Score	Localization(Probability)	Adhesin Probability	Trans-membrane Helices	Similar Human Protein	Structural Nonstructural	Justification	Clade	Virus Category	Example Sums

## Sheet: NP_FL
Viral protein name and strain reference	protegenicity	Viral protein ID	SPAAN_Score	SignalP_DScore	Predicted_TMH#	S/NS	Notes	DNA/RNA	BLAST-Ortholog
SHUT_VZVD Virion host shutoff protein OS=Varicella-zoster virus (strain Dumas) OX=10338 GN=17 PE=3 SV=1	90.9091	P09275	0.292668	0	0	S		DNA
CEP3_VZVD Cytoplasmic envelopment protein 3 OS=Varicella-zoster virus (strain Dumas) OX=10338 GN=ORF49 PE=3 SV=3	80.6732	P09297	0.542345	0	0	S		DNA
MB43_VZVD Membrane protein UL43 homolog OS=Varicella-zoster virus (strain Dumas) OX=10338 GN=ORF15 PE=3 SV=1	90.4053	P09273	0.435334	0	11	S		DNA
UL20_VZVD Protein UL20 homolog OS=Varicella-zoster virus (strain Dumas) OX=10338 GN=39 PE=3 SV=1	41.5388	P09290	0.269091	0	4	S		DNA
SCP_VZVD Small capsomere-interacting protein OS=Varicella-zoster virus (strain Dumas) OX=10338 GN=SCP PE=3 SV=1	90.9091	P09279	0.740291	0	0	S		DNA
ORF1_VZVD Structural protein 1 OS=Varicella-zoster virus (strain Dumas) OX=10338 GN=ORF1 PE=3 SV=1	28.7383	P09266	0.100297	0	1	S		DNA
RIR2_VZVD Ribonucleoside-diphosphate reductase small subunit OS=Varicella-zoster virus (strain Dumas) OX=10338 GN=RIR2 PE=3 SV=1	83.6043	P09247	0.210587	0	1	S		DNA
UL24_VZVD Protein UL24 homolog OS=Varicella-zoster virus (strain Dumas) OX=10338 GN=ORF35 PE=2 SV=1	90.7946	P09288	0.188531	0	0	S		DNA
TEG1_VZVD Tegument protein UL46 homolog OS=Varicella-zoster virus (strain Dumas) OX=10338 GN=ORF12 PE=3 SV=1	91.8937	P09264	0.099449	0	2	S		DNA
TRX2_VZVD Triplex capsid protein 2 OS=Varicella-zoster virus (strain Dumas) OX=10338 GN=TRX2 PE=3 SV=1	85.2759	P09291	0.18142	0	0	S		DNA
TRX1_VZVD Triplex capsid protein 1 OS=Varicella-zoster virus (strain Dumas) OX=10338 GN=TRX1 PE=3 SV=1	90.9091	P09276	0.302969	0	0	S		DNA
US9_VZVD Envelope protein US9 OS=Varicella-zoster virus (strain Dumas) OX=10338 GN=ORF65 PE=1 SV=1	46.8056	P09312	0.465558	0	1	S		DNA
ORF2_VZVD Membrane protein 2 OS=Varicella-zoster virus (strain Dumas) OX=10338 GN=ORF2 PE=3 SV=1	90.1763	P09267	0.592666	0	0	S		DNA
NEC1_VZVD Nuclear egress protein 1 OS=Varicella-zoster virus (strain Dumas) OX=10338 GN=NEC1 PE=3 SV=1	90.6572	P09283	0.083477	0	0	S		DNA
NEC2_VZVD Nuclear egress protein 2 OS=Varicella-zoster virus (strain Dumas) OX=10338 GN=NEC2 PE=3 SV=1	87.3368	P09280	0.25722	0	1	S		DNA
GN_VZVD Envelope glycoprotein N OS=Varicella-zoster virus (strain Dumas) OX=10338 GN=gN PE=3 SV=1	10.2588	Q65ZG0	0.489497	0	1	S		DNA
GM_VZVD Envelope glycoprotein M OS=Varicella-zoster virus (strain Dumas) OX=10338 GN=gM PE=3 SV=1	90.8862	P09298	0.124084	0	8	S		DNA
GK_VZVD Envelope glycoprotein K OS=Varicella-zoster virus (strain Dumas) OX=10338 GN=gK PE=3 SV=1	72.2006	P09261	0.221686	0	6	S		DNA
SH_MUMPM Small hydrophobic protein OS=Mumps virus (strain Miyahara vaccine) OX=11171 GN=SH PE=1 SV=1	4.6485	P22112	0.273286	0	1	S		RNA
NCAP_MUMPM Nucleoprotein OS=Mumps virus (strain Miyahara vaccine) OX=11171 GN=N PE=3 SV=1	90.932	P21186	0.153891	0	0	S		RNA
RDRP_IBDVU RNA-directed RNA polymerase OS=Avian infectious bursal disease virus (isolate Chicken/UK/UK661/1989) OX=644440 GN=VP1 PE=3 SV=1	94.6645	Q82630	0.144441	0	0	S		RNA
MATRX_IHNVW Matrix protein OS=Infectious hematopoietic necrosis virus (strain WRAC) OX=429314 GN=M PE=3 SV=1	90.6343	Q82682	0.537074	0	0	S		RNA
CAPSD_HBVCJ Capsid protein OS=Hepatitis B virus genotype C subtype ayr (isolate Human/Japan/Okamoto/-) OX=928302 GN=C PE=1 SV=1	44.7905	Q76R61	0.035474	0	0	S		RNA
SH_HRSVB Small hydrophobic protein OS=Human respiratory syncytial virus B (strain B1) OX=79692 GN=SH PE=3 SV=1	3.66384	O36632	0.349894	0	1	S		RNA
D1FXW0_FHV1 Envelope glycoprotein H OS=Feline herpesvirus 1 OX=10334 GN=UL22 PE=2 SV=1	90.9091	D1FXW0	0.31546	0	2	S		DNA
Q66930_FHV1 Envelope glycoprotein E OS=Feline herpesvirus 1 OX=10334 GN=gE PE=2 SV=1	90.9091	Q66930	0.212969	0	1	S		DNA
D1FXU7_FHV1 Small capsomere-interacting protein OS=Feline herpesvirus 1 OX=10334 GN=UL35 PE=2 SV=1	53.1715	D1FXU7	0.376362	0	0	S		DNA
D1FXX1_FHV1 Cytoplasmic envelopment protein 3 OS=Feline herpesvirus 1 OX=10334 GN=UL11 PE=2 SV=1	76.6659	D1FXX1	0.293397	0	0	S		DNA
D1FXV7_FHV1 Capsid vertex component 2 OS=Feline herpesvirus 1 OX=10334 GN=UL25 PE=2 SV=1	90.9091	D1FXV7	0.199682	0	0	S		DNA
D1FXT9_FHV1 Envelope protein UL43 OS=Feline herpesvirus 1 OX=10334 GN=UL43 PE=2 SV=1	90.7717	D1FXT9	0.398867	0	9	S		DNA
D1FXV0_FHV1 Packaging protein UL32 OS=Feline herpesvirus 1 OX=10334 GN=UL32 PE=2 SV=1	91.0007	D1FXV0	0.134991	0	0	S		DNA
A2SUF0_FHV1 Membrane protein US8A OS=Feline herpesvirus 1 OX=10334 GN=US8A PE=2 SV=1	46.2331	A2SUF0	0.343882	0	1	S		DNA
D1FXS4_FHV1 Membrane protein V1 OS=Feline herpesvirus 1 OX=10334 GN=V1 PE=4 SV=1	64.4149	D1FXS4	0.352097	0	1	S		DNA
O37929_FHV1 Envelope glycoprotein L OS=Feline herpesvirus 1 OX=10334 GN=UL1 PE=2 SV=1	67.0712	O37929	0.06729	0	0	S		DNA
Q769E7_FHV1 Capsid vertex component 1 OS=Feline herpesvirus 1 OX=10334 GN=UL17 PE=2 SV=1	90.9091	Q769E7	0.210322	0	0	S		DNA
D1FXS3_FHV1 Membrane protein UL56 OS=Feline herpesvirus 1 OX=10334 GN=UL56 PE=2 SV=1	77.2155	D1FXS3	0.205509	0	1	S		DNA
Q9IBU8_9ALPH LORF5 OS=Gallid alphaherpesvirus 2 OX=10390 GN=LORF5 PE=4 SV=1	28.4177	Q9IBU8	0.577398	0	1	S		DNA
Q77FP5_9ALPH Small capsomere-interacting protein OS=Gallid alphaherpesvirus 2 OX=10390 GN=UL35 PE=3 SV=1	75.6583	Q77FP5	0.199808	0	0	S		DNA
Q9IBV5_9ALPH Envelope protein UL20 OS=Gallid alphaherpesvirus 2 OX=10390 GN=UL20 PE=4 SV=1	90.9091	Q9IBV5	0.59121	0	4	S		DNA
Q6R5Z1_9ALPH Uncharacterized protein MDV011 OS=Gallid alphaherpesvirus 2 OX=10390 GN=MDV011 PE=4 SV=1	1.62583	Q6R5Z1	0.166708	0	1	S		DNA
Q9WFZ7_9ALPH Cytoplasmic envelopment protein 3 OS=Gallid alphaherpesvirus 2 OX=10390 GN=UL11 PE=3 SV=1	63.728	Q9WFZ7	0.252794	0	0	S		DNA
Q9IBT8_9ALPH LORF6 OS=Gallid alphaherpesvirus 2 OX=10390 GN=LORF6 PE=4 SV=1	85.482	Q9IBT8	0.165403	0	2	S		DNA
Q67625_9ALPH LORF4 OS=Gallid alphaherpesvirus 2 OX=10390 GN=LORF4 PE=4 SV=1	26.7003	Q67625	0.371874	0	1	S		DNA
Q9IBX2_9ALPH LORF2 OS=Gallid alphaherpesvirus 2 OX=10390 GN=LORF2 PE=4 SV=1	91.0007	Q9IBX2	0.405992	0	1	S		DNA
Q19B74_9ALPH B68 OS=Gallid alphaherpesvirus 2 OX=10390 GN=MDV006.6 PE=4 SV=1	5.58736	Q19B74	0.11264	0	1	S		DNA
Q8AYW7_9ALPH CXC chemokine OS=Gallid alphaherpesvirus 2 OX=10390 GN=vIL-8 PE=2 SV=1	65.3309	Q8AYW7	0.273747	0	1	S		DNA
Q6R5U3_9ALPH Envelope protein UL43 OS=Gallid alphaherpesvirus 2 OX=10390 GN=UL43 PE=4 SV=1	90.6572	Q6R5U3	0.469148	0	11	S		DNA
Q6R5T1_9ALPH Envelope glycoprotein K OS=Gallid alphaherpesvirus 2 OX=10390 GN=UL53 PE=4 SV=1	88.665	Q6R5T1	0.313864	0	6	S		DNA
Q77Q67_9ALPH Envelope glycoprotein L OS=Gallid alphaherpesvirus 2 OX=10390 GN=UL1 PE=3 SV=1	79.5512	Q77Q67	0.175154	0	0	S		DNA
Q6R5S5_9ALPH LORF12 OS=Gallid alphaherpesvirus 2 OX=10390 GN=LORF12 PE=4 SV=1	89.2375	Q6R5S5	0.398439	0	1	S		DNA
Q77Q60_9ALPH Cell fusion protein OS=Gallid alphaherpesvirus 2 OX=10390 GN=UL45 PE=4 SV=1	73.7119	Q77Q60	0.084894	0	1	S		DNA
Q6R5W7_9ALPH Envelope glycoprotein H OS=Gallid alphaherpesvirus 2 OX=10390 GN=UL22 PE=3 SV=1	91.0007	Q6R5W7	0.182423	0	2	S		DNA
Q08489_9RHAB Non-virion protein OS=Viral hemorrhagic septicemia virus OX=11287 GN=NV PE=4 SV=1	47.8589	Q08489	0.232971	0	0	S		RNA
UL56_HHV11 Protein UL56 OS=Human herpesvirus 1 (strain 17) OX=10299 GN=UL56 PE=1 SV=2	80.6732	P10240	0.238436	0	1	S		DNA
SCP_HHV11 Small capsomere-interacting protein OS=Human herpesvirus 1 (strain 17) OX=10299 GN=SCP PE=1 SV=1	72.5212	P10219	0.473353	0	0	S		DNA
US9_HHV11 Envelope protein US9 OS=Human herpesvirus 1 (strain 17) OX=10299 GN=US9 PE=1 SV=1	46.0041	P06481	0.148464	0	1	S		DNA
UL20_HHV11 Protein UL20 OS=Human herpesvirus 1 (strain 17) OX=10299 GN=UL20 PE=1 SV=1	63.041	P10204	0.519519	0	4	S		DNA
ICP34_HHV11 Neurovirulence factor ICP34.5 OS=Human herpesvirus 1 (strain 17) OX=10299 GN=ICP34.5 PE=1 SV=2	87.9322	P36313	0.276135	0	0	S		DNA
CEP3_HHV11 Cytoplasmic envelopment protein 3 OS=Human herpesvirus 1 (strain 17) OX=10299 GN=UL11 PE=1 SV=3	32.2189	P04289	0.392836	0	0	S		DNA
GN_HHV11 Envelope glycoprotein N OS=Human herpesvirus 1 (strain 17) OX=10299 GN=gN PE=1 SV=1	36.8674	O09800	0.404289	0	2	S		DNA
GK_HHV11 Envelope glycoprotein K OS=Human herpesvirus 1 (strain 17) OX=10299 GN=gK PE=1 SV=1	81.3144	P68331	0.157567	0	6	S		DNA
VPU_SIVTN Protein Vpu OS=Simian immunodeficiency virus (isolate TAN1) OX=388910 GN=vpu PE=3 SV=1	58.049	Q8AIH6	0.22032	0	1	S		RNA
Q27HF7_9ALPC 7A OS=Canine coronavirus OX=11153 GN=7a PE=4 SV=1	31.3717	Q27HF7	0.234929	0	2	S		RNA
E7E039_9ALPC Envelope small membrane protein OS=Canine coronavirus OX=11153 GN=E PE=3 SV=1	22.2578	E7E039	0.213916	0	1	S		RNA
VP6A_BTV10 Protein VP6-A OS=Bluetongue virus 10 (isolate USA) OX=10900 GN=Segment-9 PE=3 SV=3	90.9091	Q98829	0.305469	0	0	S		RNA
VP8_BTV10 Non-structural protein P8 OS=Bluetongue virus 10 (isolate USA) OX=10900 GN=Segment-10 PE=1 SV=1	90.9091	P08363	0.422264	0	1	S		RNA
VGF_VACCT Pro-vaccinia growth factor OS=Vaccinia virus (strain Tian Tan) OX=10253 GN=VGF PE=3 SV=1	66.2698	Q9JFH4	0.34305	0	1	S		DNA
RP07_VACCT DNA-directed RNA polymerase 7 kDa subunit OS=Vaccinia virus (strain Tian Tan) OX=10253 GN=RPO7 PE=2 SV=1	31.074	P68316	0.258063	0	0	S		DNA
RP35_VACCT DNA-directed RNA polymerase 35 kDa subunit OS=Vaccinia virus (strain Tian Tan) OX=10253 GN=RPO35 PE=3 SV=1	88.2986	S4VDR9	0.168308	0	0	S		DNA
H7_VACCT Late protein H7 OS=Vaccinia virus (strain Tian Tan) OX=10253 GN=TH8R PE=2 SV=1	72.2235	Q9JFA9	0.371678	0	1	S		DNA
MCEL_VACCT mRNA-capping enzyme catalytic subunit OS=Vaccinia virus (strain Tian Tan) OX=10253 GN=TD1R PE=3 SV=1	91.1152	Q9JFA8	0.204867	0	0	S		DNA
RP132_VACCT DNA-directed RNA polymerase 133 kDa polypeptide OS=Vaccinia virus (strain Tian Tan) OX=10253 GN=RPO132 PE=3 SV=1	97.8475	Q9JF79	0.110374	0	0	S		DNA
MP44_VACCT Metalloendopeptidase G1 OS=Vaccinia virus (strain Tian Tan) OX=10253 GN=TG1L PE=3 SV=1	91.3671	P68493	0.256836	0	0	S		DNA
G3_VACCT Protein G3 OS=Vaccinia virus (strain Tian Tan) OX=10253 GN=TG3L PE=3 SV=1	4.37371	Q77TL4	0.399281	0	1	S		DNA
D3_VACCT Core protein D3 OS=Vaccinia virus (strain Tian Tan) OX=10253 GN=TD3R PE=2 SV=1	76.6888	Q9JFA5	0.135403	0	0	S		DNA
F1_VACCT Protein F1 OS=Vaccinia virus (strain Tian Tan) OX=10253 GN=TF1L PE=3 SV=1	88.6879	Q9JFF2	0.317467	0	0	S		DNA
G9_VACCT Myristoylated protein G9 OS=Vaccinia virus (strain Tian Tan) OX=10253 GN=TG10R PE=3 SV=3	90.9091	Q9JFC1	0.241645	0	1	S		DNA
GLRX1_VACCT Glutaredoxin-1 OS=Vaccinia virus (strain Tian Tan) OX=10253 GN=TO2L PE=3 SV=1	63.041	Q77TL9	0.360086	0	0	S		DNA
ETF1_VACCT Early transcription factor 70 kDa subunit OS=Vaccinia virus (strain Tian Tan) OX=10253 GN=VETFS PE=3 SV=1	90.9091	Q9JFA3	0.243233	0	1	S		DNA
A16_VACCT Virion membrane protein A16 OS=Vaccinia virus (strain Tian Tan) OX=10253 GN=TA17L PE=2 SV=3	90.9091	Q77TI4	0.276899	0	1	S		DNA
Q9JF65_VACCT Uncharacterized protein OS=Vaccinia virus (strain Tian Tan) OX=10253 PE=4 SV=1	44.6073	Q77TI4	0.369353	0	0	S		DNA
Q77TK1_VACCT Uncharacterized protein OS=Vaccinia virus (strain Tian Tan) OX=10253 PE=4 SV=1	74.376	Q77TK1	0.537824	0	2	S		DNA
Q77TH0_VACCT TA54R OS=Vaccinia virus (strain Tian Tan) OX=10253 PE=4 SV=1	80.5587	Q77TH0	0.354724	0	2	S		DNA
Q9JFC9_VACCT TO1L OS=Vaccinia virus (strain Tian Tan) OX=10253 PE=4 SV=1	90.932	Q9JFC9	0.14293	0	0	S		DNA
Q9JF37_VACCT Uncharacterized protein OS=Vaccinia virus (strain Tian Tan) OX=10253 PE=4 SV=1	19.4184	Q9JF37	0.163386	0	1	S		DNA
Q9JFB2_VACCT TH2R OS=Vaccinia virus (strain Tian Tan) OX=10253 PE=4 SV=1	83.444	Q9JFB2	0.383372	0	1	S		DNA
Q91UL9_VACCT TA51R OS=Vaccinia virus (strain Tian Tan) OX=10253 PE=4 SV=1	89.3749	Q91UL9	0.509539	0	1	S		DNA
Q9JFD2_VACCT TE7R OS=Vaccinia virus (strain Tian Tan) OX=10253 PE=4 SV=1	90.932	Q9JFD2	0.257881	0	0	S		DNA
Q9JF95_VACCT TA3L OS=Vaccinia virus (strain Tian Tan) OX=10253 PE=4 SV=1	90.9091	Q9JF95	0.152007	0	0	S		DNA
Q9JF39_VACCT TB14R OS=Vaccinia virus (strain Tian Tan) OX=10253 PE=3 SV=1	90.9091	Q9JF39	0.524766	0	0	S		DNA
Q9JFA6_VACCT Uncharacterized protein OS=Vaccinia virus (strain Tian Tan) OX=10253 PE=4 SV=1	60.7969	Q9JFA6	0.363863	0	2	S		DNA
Q77TI7_VACCT TA7L OS=Vaccinia virus (strain Tian Tan) OX=10253 PE=4 SV=1	90.9091	Q77TI7	0.175576	0	0	S		DNA
Q9JFG7_VACCT Uncharacterized protein OS=Vaccinia virus (strain Tian Tan) OX=10253 PE=4 SV=1	3.38905	Q9JFG7	0.240878	0	1	S		DNA
Q9JF84_VACCT TA14L OS=Vaccinia virus (strain Tian Tan) OX=10253 PE=4 SV=1	56.5606	Q9JF84	0.471263	0	1	S		DNA
Q9JF34_VACCT TB19R OS=Vaccinia virus (strain Tian Tan) OX=10253 PE=4 SV=1	90.9091	Q9JF34	0.233462	0	1	S		DNA
Q77TM8_VACCT Uncharacterized protein OS=Vaccinia virus (strain Tian Tan) OX=10253 PE=4 SV=1	12.915	Q77TM8	0.435751	0	2	S		DNA
Q9JFB5_VACCT TJ5R OS=Vaccinia virus (strain Tian Tan) OX=10253 PE=4 SV=1	65.7889	Q9JFB5	0.360951	0	1	S		DNA
Q77TG4_VACCT Uncharacterized protein OS=Vaccinia virus (strain Tian Tan) OX=10253 PE=4 SV=1	47.5384	Q77TG4	0.430271	0	1	S		DNA
Q9JFA7_VACCT TD2L OS=Vaccinia virus (strain Tian Tan) OX=10253 PE=4 SV=1	75.9789	Q9JFA7	0.17437	0	0	S		DNA
Q9JF71_VACCT TA32R OS=Vaccinia virus (strain Tian Tan) OX=10253 PE=4 SV=1	30.7076	Q9JF71	0.138525	0	4	S		DNA
Q9JFC4_VACCT TI7L OS=Vaccinia virus (strain Tian Tan) OX=10253 PE=4 SV=1	90.9091	Q9JFC4	0.279064	0	0	S		DNA
Q9JF33_VACCT Uncharacterized protein OS=Vaccinia virus (strain Tian Tan) OX=10253 PE=4 SV=1	58.5986	Q9JF33	0.38911	0	1	S		DNA
Q9JF70_VACCT TA34L OS=Vaccinia virus (strain Tian Tan) OX=10253 PE=4 SV=1	4.25922	Q9JF70	0.262135	0	1	S		DNA
Q77TM0_VACCT TE12L OS=Vaccinia virus (strain Tian Tan) OX=10253 PE=4 SV=1	18.8001	Q77TM0	0.25611	0	0	S		DNA
Q77TP2_VACCT Uncharacterized protein OS=Vaccinia virus (strain Tian Tan) OX=10253 PE=4 SV=1	32.6769	Q77TP2	0.370199	0	1	S		DNA
Q77TK7_VACCT TL4R OS=Vaccinia virus (strain Tian Tan) OX=10253 PE=4 SV=1	90.7717	Q77TK7	0.222186	0	0	S		DNA
Q9JF90_VACCT TA11L OS=Vaccinia virus (strain Tian Tan) OX=10253 PE=4 SV=1	91.39	Q9JF90	0.11267	0	0	S		DNA
Q9JFF4_VACCT TK3L OS=Vaccinia virus (strain Tian Tan) OX=10253 PE=3 SV=1	90.9091	Q9JFF4	0.344513	0	0	S		DNA
Q9JFE8_VACCT TF5L OS=Vaccinia virus (strain Tian Tan) OX=10253 PE=4 SV=1	90.9091	Q9JFE8	0.43157	0	1	S		DNA
Q9JF73_VACCT TA30R OS=Vaccinia virus (strain Tian Tan) OX=10253 PE=4 SV=1	5.56446	Q9JF73	0.177513	0	2	S		DNA
Q9JF83_VACCT TA15L OS=Vaccinia virus (strain Tian Tan) OX=10253 PE=4 SV=1	9.2512	Q9JF83	0.347234	0	2	S		DNA
Q9JF38_VACCT TB16R OS=Vaccinia virus (strain Tian Tan) OX=10253 PE=4 SV=1	90.9091	Q9JF38	0.178819	0	0	S		DNA
Q77TM1_VACCT Sulfhydryl oxidase OS=Vaccinia virus (strain Tian Tan) OX=10253 PE=4 SV=1	55.9194	Q77TM1	0.295918	0	0	S		DNA
Q9JFC8_VACCT Uncharacterized protein OS=Vaccinia virus (strain Tian Tan) OX=10253 PE=4 SV=1	34.4859	Q9JFC8	0.302564	0	3	S		DNA
Q77TI8_VACCT DNA-directed RNA polymerase 19 kDa subunit OS=Vaccinia virus (strain Tian Tan) OX=10253 PE=3 SV=1	70.8496	Q77TI8	0.145977	0	0	S		DNA
Q9JF74_VACCT TA31L OS=Vaccinia virus (strain Tian Tan) OX=10253 PE=4 SV=1	96.1988	Q9JF74	0.141542	0	0	S		DNA
Q9JFD4_VACCT TE6R OS=Vaccinia virus (strain Tian Tan) OX=10253 PE=4 SV=1	90.4511	Q9JFD4	0.104389	0	0	S		DNA
Q77TI3_VACCT TA18L OS=Vaccinia virus (strain Tian Tan) OX=10253 PE=4 SV=1	74.9943	Q77TI3	0.188626	0	4	S		DNA
Q77TJ5_VACCT Uncharacterized protein OS=Vaccinia virus (strain Tian Tan) OX=10253 PE=4 SV=1	6.54912	Q77TJ5	0.137099	0	2	S		DNA
Q77TL0_VACCT Uncharacterized protein OS=Vaccinia virus (strain Tian Tan) OX=10253 PE=4 SV=1	35.608	Q77TL0	0.40189	0	3	S		DNA
Q9JF85_VACCT TA13L OS=Vaccinia virus (strain Tian Tan) OX=10253 PE=4 SV=1	90.9091	Q9JF85	0.505814	0	0	S		DNA
Q9JF57_VACCT Uncharacterized protein OS=Vaccinia virus (strain Tian Tan) OX=10253 PE=4 SV=1	90.9091	Q9JF57	0.513813	0	5	S		DNA
Q9JF91_VACCT TA10L OS=Vaccinia virus (strain Tian Tan) OX=10253 PE=4 SV=1	80.2382	Q9JF91	0.629819	0	2	S		DNA
Q77TF9_VACCT TB6R OS=Vaccinia virus (strain Tian Tan) OX=10253 PE=4 SV=1	59.4	Q77TF9	0.290296	0	1	S		DNA
Q9JFC5_VACCT TI6L OS=Vaccinia virus (strain Tian Tan) OX=10253 PE=4 SV=1	90.9091	Q9JFC5	0.268841	0	0	S		DNA
Q77TH3_VACCT Uncharacterized protein OS=Vaccinia virus (strain Tian Tan) OX=10253 PE=4 SV=1	48.523	Q77TH3	0.270455	0	2	S		DNA
Q9JF48_VACCT Uncharacterized protein OS=Vaccinia virus (strain Tian Tan) OX=10253 PE=4 SV=1	19.0062	Q9JF48	0.150215	0	2	S		DNA
Q77TL5_VACCT TI5L OS=Vaccinia virus (strain Tian Tan) OX=10253 PE=4 SV=1	4.5798	Q77TL5	0.235734	0	2	S		DNA
Q77TL7_VACCT TI2L OS=Vaccinia virus (strain Tian Tan) OX=10253 PE=4 SV=1	71.193	Q77TL7	0.421034	0	1	S		DNA
Q9JF40_VACCT TB13R OS=Vaccinia virus (strain Tian Tan) OX=10253 PE=4 SV=1	86.9018	Q9JF40	0.568616	0	0	S		DNA
Q9JF86_VACCT TA12R OS=Vaccinia virus (strain Tian Tan) OX=10253 PE=4 SV=1	90.9091	Q9JF86	0.06668	0	2	S		DNA
Q77TK6_VACCT DNA-directed RNA polymerase subunit OS=Vaccinia virus (strain Tian Tan) OX=10253 PE=3 SV=1	62.354	Q77TK6	0.383033	0	0	S		DNA
Q9JF66_VACCT TA41L OS=Vaccinia virus (strain Tian Tan) OX=10253 PE=4 SV=1	88.4589	Q9JF66	0.606091	0	2	S		DNA
Q9JFB3_VACCT Uncharacterized protein OS=Vaccinia virus (strain Tian Tan) OX=10253 PE=4 SV=1	17.5635	Q9JFB3	0.357857	0	1	S		DNA
Q9JF75_VACCT TA28R OS=Vaccinia virus (strain Tian Tan) OX=10253 PE=4 SV=1	45.2943	Q9JF75	0.35253	0	1	S		DNA
Q9JF89_VACCT Uncharacterized protein OS=Vaccinia virus (strain Tian Tan) OX=10253 PE=4 SV=1	78.4291	Q9JF89	0.288224	0	2	S		DNA
Q9JF80_VACCT TA21R OS=Vaccinia virus (strain Tian Tan) OX=10253 PE=4 SV=1	90.9091	Q9JF80	0.180121	0	0	S		DNA
Q80G94_9MONO Small hydrophobic protein OS=Avian metapneumovirus OX=38525 GN=SH PE=2 SV=1	83.6272	Q80G94	0.46423	0	1	S		RNA
Q5SE81_9MONO Attachment glycoprotein OS=Avian metapneumovirus OX=38525 GN=G PE=2 SV=1	90.932	Q5SE81	0.804965	0	1	S		RNA
Q9QF45_9MONO Matrix 2 ORF-2 OS=Avian metapneumovirus OX=38525 GN=M2 PE=4 SV=1	15.3194	Q9QF45	0.336668	0	0	S		RNA
L_CDVO RNA-directed RNA polymerase L OS=Canine distemper virus (strain Onderstepoort) OX=11233 GN=L PE=3 SV=3	92.97	P24658	0.105445	0	0	S		RNA
E_EAVBU Envelope small membrane protein OS=Equine arteritis virus (strain Bucyrus) OX=299386 GN=GP2a PE=1 SV=1	2.54179	Q91DM1	0.255915	0	1	S		RNA
ORF5A_EAVBU Protein ORF5a OS=Equine arteritis virus (strain Bucyrus) OX=299386 GN=GP5 PE=4 SV=1	54.9118	P0DJX9	0.162796	0	1	S		RNA
GP4_EAVBU Glycoprotein 4 OS=Equine arteritis virus (strain Bucyrus) OX=299386 GN=GP4 PE=1 SV=1	30.4786	P28994	0.357662	0	2	S		RNA
GP2B_EAVBU Glycoprotein 2b OS=Equine arteritis virus (strain Bucyrus) OX=299386 GN=GP2b PE=1 SV=1	62.6517	P28992	0.208665	0	2	S		RNA
GP3_EAVBU Glycoprotein 3 OS=Equine arteritis virus (strain Bucyrus) OX=299386 GN=GP3 PE=1 SV=1	73.9638	P28993	0.690202	0	1	S		RNA
VEMP_CVHSA Envelope small membrane protein OS=Human SARS coronavirus OX=694009 GN=E PE=1 SV=1	15.0676	P59637	0.245936	0	1	S		RNA
NS3B_CVHSA Non-structural protein 3b OS=Human SARS coronavirus OX=694009 GN=3b PE=1 SV=1	71.9029	P59633	0.350263	0	0	S		RNA
NS8B_CVHSA Non-structural protein 8b OS=Human SARS coronavirus OX=694009 GN=8b PE=4 SV=1	38.768	Q80H93	0.368038	0	0	S		RNA
NS6_CVHSA Non-structural protein 6 OS=Human SARS coronavirus OX=694009 GN=6 PE=3 SV=1	18.365	P59634	0.2651	0	0	S		RNA
AP3A_CVHSA Protein 3a OS=Human SARS coronavirus OX=694009 GN=3a PE=1 SV=1	90.1763	P59632	0.492039	0	3	S		RNA
NS7A_CVHSA Protein 7a OS=Human SARS coronavirus OX=694009 GN=7a PE=1 SV=1	53.6295	P59635	0.498624	0	1	S		RNA
ORF9B_CVHSA Protein 9b OS=Human SARS coronavirus OX=694009 GN=9b PE=1 SV=1	76.7804	P59636	0.16516	0	0	S		RNA
NS7B_CVHSA Protein non-structural 7b OS=Human SARS coronavirus OX=694009 GN=7b PE=4 SV=1	8.22075	Q7TFA1	0	0	1	S		RNA
B3UXK1_MUHV1 7TM protein OS=Muromegalovirus WP15B OX=524651 GN=M78 PE=4 SV=1	90.9091	B3UXK1	0.211399	0	6	S		DNA
B3UXH1_MUHV1 M40 OS=Muromegalovirus WP15B OX=524651 GN=m40 PE=4 SV=1	6.36593	B3UXH1	0.129551	0	1	S		DNA
B3UXS6_MUHV1 M154 OS=Muromegalovirus WP15B OX=524651 GN=m154 PE=4 SV=1	90.9091	B3UXS6	0.828966	0	1	S		DNA
B3UXS3_MUHV1 M151 OS=Muromegalovirus WP15B OX=524651 GN=m151 PE=4 SV=1	90.9091	B3UXS3	0.326104	0	1	S		DNA
B3UXD7_MUHV1 M10 OS=Muromegalovirus WP15B OX=524651 GN=m10 PE=4 SV=1	90.9091	B3UXD7	0.680469	0	1	S		DNA
B3UXM2_MUHV1 Cytoplasmic envelopment protein 3 OS=Muromegalovirus WP15B OX=524651 GN=M99 PE=3 SV=1	85.8255	B3UXM2	0.398005	0	0	S		DNA
B3UXR6_MUHV1 M145 OS=Muromegalovirus WP15B OX=524651 GN=m145 PE=4 SV=1	94.0692	B3UXR6	0.554614	0	1	S		DNA
B3UXQ1_MUHV1 Mck-2 OS=Muromegalovirus WP15B OX=524651 GN=m129/m131 PE=4 SV=1	89.7183	B3UXQ1	0.283142	0	0	S		DNA
B3UXG9_MUHV1 M38.5 OS=Muromegalovirus WP15B OX=524651 GN=m38.5 PE=4 SV=1	86.0774	B3UXG9	0.322136	0	1	S		DNA
B3UXE1_MUHV1 M14 OS=Muromegalovirus WP15B OX=524651 GN=m14 PE=4 SV=1	90.9091	B3UXE1	0.259824	0	1	S		DNA
B3UXH0_MUHV1 M39 OS=Muromegalovirus WP15B OX=524651 GN=m39 PE=4 SV=1	82.8257	B3UXH0	0.333046	0	1	S		DNA
B3UXQ6_MUHV1 M135 OS=Muromegalovirus WP15B OX=524651 GN=m135 PE=4 SV=1	69.6359	B3UXQ6	0.343646	0	1	S		DNA
B3UXD5_MUHV1 M08 OS=Muromegalovirus WP15B OX=524651 GN=m08 PE=4 SV=1	90.9091	B3UXD5	0.671997	0	1	S		DNA
B3UXN5_MUHV1 M118 OS=Muromegalovirus WP15B OX=524651 GN=M118 PE=4 SV=1	32.4021	B3UXN5	0.24326	0	1	S		DNA
B3UXF8_MUHV1 M29 OS=Muromegalovirus WP15B OX=524651 GN=m29 PE=4 SV=1	90.9091	B3UXF8	0.428408	0	2	S		DNA
B3UXD0_MUHV1 M03.5 OS=Muromegalovirus WP15B OX=524651 GN=m03.5 PE=4 SV=1	90.7946	B3UXD0	0.399065	0	3	S		DNA
B3UXI2_MUHV1 Major DNA-binding protein OS=Muromegalovirus WP15B OX=524651 GN=M50 PE=4 SV=1	90.9091	B3UXI2	0.324124	0	1	S		DNA
B3UXL3_MUHV1 M90 OS=Muromegalovirus WP15B OX=524651 GN=M90 PE=4 SV=1	90.9091	B3UXL3	0.336583	0	2	S		DNA
B3UXE3_MUHV1 M16 OS=Muromegalovirus WP15B OX=524651 GN=m16 PE=4 SV=1	81.0625	B3UXE3	0.744987	0	1	S		DNA
B3UXB8_MUHV1 M161 OS=Muromegalovirus WP15B OX=524651 GN=m161 PE=4 SV=1	79.4138	B3UXB8	0.281941	0	1	S		DNA
B3UXH2_MUHV1 M41 OS=Muromegalovirus WP15B OX=524651 GN=m41 PE=4 SV=1	22.6929	B3UXH2	0.283669	0	1	S		DNA
B3UXG7_MUHV1 M37 OS=Muromegalovirus WP15B OX=524651 GN=M37 PE=4 SV=1	90.9091	B3UXG7	0.407576	0	1	S		DNA
B3UXD4_MUHV1 M07 OS=Muromegalovirus WP15B OX=524651 GN=m07 PE=4 SV=1	90.9091	B3UXD4	0.772297	0	2	S		DNA
B3UXD1_MUHV1 M04 OS=Muromegalovirus WP15B OX=524651 GN=m04 PE=4 SV=1	90.7717	B3UXD1	0.434041	0	1	S		DNA
B3UXD8_MUHV1 M11 OS=Muromegalovirus WP15B OX=524651 GN=m11 PE=4 SV=1	90.245	B3UXD8	0.650887	0	2	S		DNA
B3UXS5_MUHV1 M153 OS=Muromegalovirus WP15B OX=524651 GN=m153 PE=4 SV=1	90.9091	B3UXS5	0.342086	0	1	S		DNA
B3UXQ2_MUHV1 M130 OS=Muromegalovirus WP15B OX=524651 GN=m130 PE=4 SV=1	84.0394	B3UXQ2	0.507523	0	1	S		DNA
B3UXT1_MUHV1 M159 OS=Muromegalovirus WP15B OX=524651 GN=m159 PE=4 SV=1	90.9091	B3UXT1	0.605168	0	1	S		DNA
B3UXD9_MUHV1 M12 OS=Muromegalovirus WP15B OX=524651 GN=m12 PE=4 SV=1	81.3144	B3UXD9	0.182745	0	2	S		DNA
B3UXE4_MUHV1 M17 OS=Muromegalovirus WP15B OX=524651 GN=m17 PE=4 SV=1	90.9091	B3UXE4	0.252935	0	1	S		DNA
B3UXS8_MUHV1 M155 OS=Muromegalovirus WP15B OX=524651 GN=m155 PE=4 SV=1	90.9091	B3UXS8	0.252224	0	1	S		DNA
B3UXB9_MUHV1 M162 OS=Muromegalovirus WP15B OX=524651 GN=m162 PE=4 SV=1	82.1388	B3UXB9	0.647976	0	1	S		DNA
B3UXN8_MUHV1 M119.2 OS=Muromegalovirus WP15B OX=524651 GN=m119.2 PE=4 SV=1	67.8956	B3UXN8	0.420236	0	1	S		DNA
B3UXD2_MUHV1 M05 OS=Muromegalovirus WP15B OX=524651 GN=m05 PE=4 SV=1	90.9091	B3UXD2	0.504684	0	1	S		DNA
B3UXC9_MUHV1 M02 OS=Muromegalovirus WP15B OX=524651 GN=m02 PE=4 SV=1	81.9098	B3UXC9	0.148213	0	2	S		DNA
B3UXC5_MUHV1 M167 OS=Muromegalovirus WP15B OX=524651 GN=m167 PE=4 SV=1	90.9091	B3UXC5	0.482492	0	1	S		DNA
B3UXJ9_MUHV1 M76 OS=Muromegalovirus WP15B OX=524651 GN=M76 PE=4 SV=1	87.3368	B3UXJ9	0.126843	0	0	S		DNA
B3UXE0_MUHV1 M13 OS=Muromegalovirus WP15B OX=524651 GN=m13 PE=4 SV=1	74.2157	B3UXE0	0.414813	0	1	S		DNA
B3UXQ4_MUHV1 M133 OS=Muromegalovirus WP15B OX=524651 GN=m133 PE=4 SV=1	88.207	B3UXQ4	0.147289	0	3	S		DNA
ORF3_HEVCH Protein ORF3 OS=Hepatitis E virus genotype 1 (isolate Human/China/HeBei/1987) OX=652674 GN=ORF3 PE=1 SV=2	64.5065	Q81870	0.207744	0	0	S		RNA
B7U2N2_9BETC Hemagglutinin-esterase OS=Waterbuck coronavirus US/OH-WD358/1994 OX=422135 GN=HE PE=3 SV=1	90.9091	B7U2N2	0.655413	0	1	S		RNA
B7U2N7_9BETC Envelope small membrane protein OS=Waterbuck coronavirus US/OH-WD358/1994 OX=422135 GN=E PE=3 SV=1	16.3499	B7U2N7	0.222858	0	1	S		RNA
Q65573_9ALPH Cytoplasmic envelopment protein 3 OS=Bovine alphaherpesvirus 1 OX=10320 GN=UL11 PE=3 SV=1	59.9496	Q65573	0.216847	0	0	S		DNA
Q89806_9ALPH Envelope glycoprotein N OS=Bovine alphaherpesvirus 1 OX=10320 GN=UL49.5 PE=1 SV=1	26.8147	Q89806	0.16411	0	2	S		DNA
A0A0U2SSZ6_9ALPH Envelope protein US9 OS=Bovine alphaherpesvirus 1 OX=10320 GN=US9 PE=4 SV=1	59.0337	A0A0U2SSZ6	0.17102	0	1	S		DNA
Q69259_9ALPH Latency-related protein OS=Bovine alphaherpesvirus 1 OX=10320 GN=LR-OF2 PE=4 SV=1	66.2469	Q69259	0.329273	0	0	S		DNA
Q65822_9ALPH Envelope protein UL43 OS=Bovine alphaherpesvirus 1 OX=10320 GN=UL43 PE=4 SV=1	88.1612	Q65822	0.360553	0	10	S		DNA
Q65564_9ALPH Envelope protein UL20 OS=Bovine alphaherpesvirus 1 OX=10320 GN=UL20 PE=4 SV=1	66.4071	Q65564	0.455945	0	4	S		DNA
Z_LYCVA RING finger protein Z OS=Lymphocytic choriomeningitis virus (strain Armstrong) OX=11624 GN=Z PE=1 SV=3	58.0261	P18541	0.289559	0	0	S		RNA
PHOSP_RABVH Phosphoprotein OS=Rabies virus (strain HEP-Flury) OX=11296 GN=P PE=3 SV=1	90.9091	Q8B6J8	0.193461	0	0	S		RNA
VGLG_HMPVC Major surface glycoprotein G OS=Human metapneumovirus (strain CAN97-83) OX=694067 GN=G PE=1 SV=1	90.9091	Q6WB94	0.8007	0	1	S		RNA
A0A189RME9_AHSV2 Core protein OS=African horse sickness virus 2 OX=48295 GN=VP3 PE=4 SV=1	91.5274	A0A189RME9	0.083619	0	0	S		RNA
A0A0N7D012_AHSV2 RNA helicase OS=African horse sickness virus 2 OX=48295 GN=VP6 PE=4 SV=1	90.9091	A0A0N7D012	0.376978	0	0	S		RNA
G3CEX1_ILTV Multifunctional expression regulator OS=Infectious laryngotracheitis virus OX=10386 GN=UL54 PE=4 SV=1	90.9091	G3CEX1	0.223385	0	0	S		DNA
Q9QP22_ILTV Envelope protein UL20 OS=Infectious laryngotracheitis virus OX=10386 GN=ul20 PE=4 SV=1	65.079	Q9QP22	0.436345	0	4	S		DNA
Q67641_ILTV SORF1 protein OS=Infectious laryngotracheitis virus OX=10386 GN=sORF1 PE=4 SV=1	92.6494	Q67641	0.059047	0	0	S		DNA
F5B4U1_ILTV Tegument host shutoff protein OS=Infectious laryngotracheitis virus OX=10386 GN=UL41 PE=4 SV=1	90.9091	F5B4U1	0.138702	0	0	S		DNA
F5B4T4_ILTV Nuclear egress protein 2 OS=Infectious laryngotracheitis virus OX=10386 GN=UL34 PE=3 SV=1	90.9091	F5B4T4	0.308777	0	1	S		DNA
G3CF29_ILTV Envelope glycoprotein L OS=Infectious laryngotracheitis virus OX=10386 GN=UL1 PE=4 SV=1	88.5963	G3CF29	0.46321	0	1	S		DNA
O56867_ILTV Envelope glycoprotein N OS=Infectious laryngotracheitis virus OX=10386 GN=UL49.5 PE=3 SV=1	64.1172	O56867	0.405517	0	2	S		DNA
Q67644_ILTV Envelope glycoprotein D OS=Infectious laryngotracheitis virus OX=10386 GN=US6 PE=4 SV=1	93.5883	Q67644	0.20143	0	2	S		DNA
Q67628_ILTV Envelope glycoprotein C OS=Infectious laryngotracheitis virus OX=10386 GN=UL44 PE=4 SV=1	90.7717	Q67628	0.369036	0	1	S		DNA
F5B4Q4_ILTV Membrane protein UL56 OS=Infectious laryngotracheitis virus OX=10386 GN=UL56 PE=4 SV=1	78.4291	F5B4Q4	0.366872	0	1	S		DNA
O56877_ILTV Envelope glycoprotein H OS=Infectious laryngotracheitis virus OX=10386 GN=UL22 PE=4 SV=1	91.2526	O56877	0.253402	0	1	S		DNA
Q0PEE1_ILTV Envelope glycoprotein E OS=Infectious laryngotracheitis virus OX=10386 GN=US8 PE=4 SV=1	90.9091	Q0PEE1	0.096988	0	1	S		DNA
A28_VAR67 Envelope protein A28 homolog OS=Variola virus (isolate Human/India/Ind3/1967) OX=587200 GN=A31.5L PE=3 SV=1	85.2759	P0DSX7	0.521627	0	1	S		DNA
O3_VAR67 Protein O3 OS=Variola virus (isolate Human/India/Ind3/1967) OX=587200 GN=O3L PE=2 SV=1	4.5569	P0CK23	0	0	1	S		DNA
NPH2_VAR67 RNA helicase NPH-II OS=Variola virus (isolate Human/India/Ind3/1967) OX=587200 GN=NPH2 PE=2 SV=1	91.1152	P0DSU5	0.126633	0	0	S		DNA
L5_VAR67 Protein L5 OS=Variola virus (isolate Human/India/Ind3/1967) OX=587200 GN=L5R PE=2 SV=1	18.0215	P0DOU1	0.117294	0	1	S		DNA
G6_VAR67 Uncharacterized protein G6 OS=Variola virus (isolate Human/India/Ind3/1967) OX=587200 GN=G6R PE=3 SV=1	90.0389	P0DOU3	0.454953	0	0	S		DNA
E7_VAR67 Protein E7 OS=Variola virus (isolate Human/India/Ind3/1967) OX=587200 GN=E7R PE=3 SV=1	81.1312	P33864	0.374133	0	0	S		DNA
Q9PX06_PRRSV 2b OS=Porcine reproductive and respiratory syndrome virus OX=28344 GN=ORF2b PE=4 SV=1	15.8232	Q9PX06	0.198586	0	1	S		RNA
V073_ORFSA Protein ORFV073 OS=Orf virus (strain Goat/Texas/SA00/2000) OX=647330 PE=1 SV=1	70.4832	Q6TVP7	0.085775	0	0	S		DNA
Q6TVM9_ORFSA ORF091 putative IMV membrane protein OS=Orf virus (strain Goat/Texas/SA00/2000) OX=647330 PE=4 SV=1	25.9446	Q6TVM9	0.480004	0	2	S		DNA
Q6TVK0_ORFSA Uncharacterized protein OS=Orf virus (strain Goat/Texas/SA00/2000) OX=647330 PE=4 SV=1	90.9091	Q6TVK0	0.702868	0	1	S		DNA
Q6TVJ5_ORFSA Uncharacterized protein OS=Orf virus (strain Goat/Texas/SA00/2000) OX=647330 PE=4 SV=1	71.7197	Q6TVJ5	0.210464	0	1	S		DNA
Q6TVL1_ORFSA ORF109 EEV glycoprotein OS=Orf virus (strain Goat/Texas/SA00/2000) OX=647330 PE=4 SV=1	85.1843	Q6TVL1	0.324247	0	1	S		DNA
Q6TVI8_ORFSA ORF132 vascular endothelial growth factor-like protein OS=Orf virus (strain Goat/Texas/SA00/2000) OX=647330 PE=3 SV=1	90.7946	Q6TVI8	0.479696	0	0	S		DNA
Q6TVT2_ORFSA Uncharacterized protein OS=Orf virus (strain Goat/Texas/SA00/2000) OX=647330 PE=4 SV=1	29.8145	Q6TVT2	0.236965	0	1	S		DNA
Q6TVQ5_ORFSA ORF065 virion protein OS=Orf virus (strain Goat/Texas/SA00/2000) OX=647330 PE=4 SV=1	22.1662	Q6TVQ5	0.243567	0	0	S		DNA
Q6TVI9_ORFSA ORF131 putative membrane protein OS=Orf virus (strain Goat/Texas/SA00/2000) OX=647330 PE=4 SV=1	61.4152	Q6TVI9	0.187429	0	1	S		DNA
Q6TVQ7_ORFSA Uncharacterized protein OS=Orf virus (strain Goat/Texas/SA00/2000) OX=647330 PE=4 SV=1	44.4241	Q6TVQ7	0.206242	0	0	S		DNA
Q6TVS2_ORFSA Uncharacterized protein OS=Orf virus (strain Goat/Texas/SA00/2000) OX=647330 PE=4 SV=1	48.3856	Q6TVS2	0.280639	0	2	S		DNA
Q6TVL0_ORFSA ORF110 EEV glycoprotein OS=Orf virus (strain Goat/Texas/SA00/2000) OX=647330 PE=4 SV=1	90.6572	Q6TVL0	0.395624	0	1	S		DNA
Q6TVT9_ORFSA Uncharacterized protein OS=Orf virus (strain Goat/Texas/SA00/2000) OX=647330 PE=4 SV=1	50.8587	Q6TVT9	0.383196	0	1	S		DNA
Q6TVK7_ORFSA Uncharacterized protein OS=Orf virus (strain Goat/Texas/SA00/2000) OX=647330 PE=4 SV=1	77.6964	Q6TVK7	0.404884	0	1	S		DNA
Q6TVT7_ORFSA ORF033 putative IMV membrane protein OS=Orf virus (strain Goat/Texas/SA00/2000) OX=647330 PE=4 SV=1	20.1053	Q6TVT7	0.244729	0	2	S		DNA
Q6TVN0_ORFSA ORF090 putative IMV phosphorylated membrane protein OS=Orf virus (strain Goat/Texas/SA00/2000) OX=647330 PE=4 SV=1	53.9043	Q6TVN0	0.467169	0	2	S		DNA
A14_FOWPN Virion membrane protein A14 homolog OS=Fowlpox virus (strain NVSL) OX=928301 GN=FPV179 PE=3 SV=1	46.8514	Q9J554	0.389354	0	2	S		DNA
L5_FOWPN L5 homolog OS=Fowlpox virus (strain NVSL) OX=928301 GN=FPV132 PE=2 SV=1	71.5365	P15914	0.1212	0	1	S		DNA
A15_FOWPN Core protein A15 homolog OS=Fowlpox virus (strain NVSL) OX=928301 GN=FPV180 PE=3 SV=1	76.4598	Q9J553	0.43983	0	0	S		DNA
L2_FOWPN Protein FPV129 OS=Fowlpox virus (strain NVSL) OX=928301 GN=FPV129 PE=2 SV=1	20.4488	P15911	0.263224	0	2	S		DNA
I5L_FOWPN Protein I5 homolog OS=Fowlpox virus (strain NVSL) OX=928301 GN=FPV085 PE=2 SV=1	1.85482	P18521	0.194483	0	2	S		DNA
V206_FOWPN G-protein coupled receptor homolog FPV206 OS=Fowlpox virus (strain NVSL) OX=928301 GN=FPV206 PE=3 SV=1	90.4511	Q9J529	0.44714	0	6	S		DNA
E11_FOWPN Protein E11 homolog OS=Fowlpox virus (strain NVSL) OX=928301 GN=FPV092 PE=2 SV=1	79.2306	Q9J5C8	0.393343	0	0	S		DNA
O1_FOWPN Protein O1 homolog OS=Fowlpox virus (strain NVSL) OX=928301 GN=FPV091 PE=3 SV=1	90.9549	O72896	0.120993	0	0	S		DNA
H7_FOWPN Late protein H7 homolog OS=Fowlpox virus (strain NVSL) OX=928301 GN=FPV144 PE=2 SV=1	89.7183	Q9J586	0.494656	0	0	S		DNA
D3_FOWPN 27 kDa core protein OS=Fowlpox virus (strain NVSL) OX=928301 GN=FPV069 PE=2 SV=1	90.7946	P0DTA9	0.260213	0	0	S		DNA
D13_FOWPN Scaffold protein OS=Fowlpox virus (strain NVSL) OX=928301 GN=FPV050 PE=3 SV=1	91.5274	P0DTA5	0.20923	0	0	S		DNA
I2_FOWPN Protein I2 homolog OS=Fowlpox virus (strain NVSL) OX=928301 GN=FPV089 PE=2 SV=1	52.5303	O72899	0.482189	0	1	S		DNA
A13_FOWPN Virion membrane protein A13 homolog OS=Fowlpox virus (strain NVSL) OX=928301 GN=FPV178 PE=2 SV=1	35.7225	Q9J555	0.254433	0	1	S		DNA
A18_FOWPN Transcript termination protein A18 OS=Fowlpox virus (strain NVSL) OX=928301 GN=FPV183 PE=3 SV=1	90.9091	Q9J550	0.196872	0	0	S		DNA
Q9J530_FOWPN Uncharacterized protein FPV205 OS=Fowlpox virus (strain NVSL) OX=928301 GN=FPV205 PE=4 SV=1	87.6803	Q9J530	0.165744	0	1	S		DNA
Q9J5G6_FOWPN Uncharacterized protein FPV037 OS=Fowlpox virus (strain NVSL) OX=928301 GN=FPV037 PE=4 SV=1	44.4241	Q9J5G6	0.191258	0	5	S		DNA
Q9J520_FOWPN Uncharacterized protein FPV215 OS=Fowlpox virus (strain NVSL) OX=928301 GN=FPV215 PE=4 SV=1	24.6851	Q9J520	0.341924	0	2	S		DNA
Q9J5G2_FOWPN Uncharacterized protein FPV041 OS=Fowlpox virus (strain NVSL) OX=928301 GN=FPV041 PE=4 SV=1	79.3909	Q9J5G2	0.167365	0	2	S		DNA
Q9J5D1_FOWPN ORF FPV080 Transforming growth factor-beta OS=Fowlpox virus (strain NVSL) OX=928301 GN=FPV080 PE=4 SV=1	90.9091	Q9J5D1	0.272446	0	1	S		DNA
Q9J5H1_FOWPN ORF FPV030 Alkaline phosphodiesterase OS=Fowlpox virus (strain NVSL) OX=928301 GN=FPV030 PE=4 SV=1	94.8019	Q9J5H1	0.167555	0	1	S		DNA
Q9J5D7_FOWPN Uncharacterized protein FPV074 OS=Fowlpox virus (strain NVSL) OX=928301 GN=FPV074 PE=4 SV=1	21.1816	Q9J5D7	0.282845	0	2	S		DNA
Q9J585_FOWPN ORF FPV145 Molluscum contagiosum virus MC089L homolog OS=Fowlpox virus (strain NVSL) OX=928301 GN=FPV145 PE=4 SV=1	56.4919	Q9J585	0.405959	0	1	S		DNA
Q9J5I2_FOWPN Uncharacterized protein FPV019 OS=Fowlpox virus (strain NVSL) OX=928301 GN=FPV019 PE=4 SV=1	38.4932	Q9J5I2	0.279653	0	1	S		DNA
Q9J5F5_FOWPN ORF FPV048 GNS1/SUR4 protein OS=Fowlpox virus (strain NVSL) OX=928301 GN=FPV048 PE=4 SV=1	24.8683	Q9J5F5	0.259894	0	6	S		DNA
Q9J582_FOWPN ORF FPV148 Virion protein OS=Fowlpox virus (strain NVSL) OX=928301 GN=FPV148 PE=4 SV=1	50.8816	Q9J582	0.364884	0	0	S		DNA
UL15A_HCMVA Uncharacterized protein UL15A OS=Human cytomegalovirus (strain AD169) OX=10360 GN=UL15A PE=3 SV=2	40.8518	P16844	0.262528	0	1	S		DNA
UL01_HCMVA Glycoprotein UL1 OS=Human cytomegalovirus (strain AD169) OX=10360 GN=UL1 PE=3 SV=1	90.6114	P16719	0.672718	0	2	S		DNA
UL120_HCMVA Uncharacterized protein UL120 OS=Human cytomegalovirus (strain AD169) OX=10360 GN=UL120 PE=3 SV=1	43.8287	P16740	0.361795	0	1	S		DNA
US17_HCMVA Uncharacterized protein HVLF1 OS=Human cytomegalovirus (strain AD169) OX=10360 GN=US17 PE=3 SV=1	67.9643	P09716	0.209687	0	7	S		DNA
UL116_HCMVA Uncharacterized protein UL116 OS=Human cytomegalovirus (strain AD169) OX=10360 GN=UL116 PE=3 SV=2	90.9091	P16833	0.687537	0	0	S		DNA
UL132_HCMVA Envelope glycoprotein UL132 OS=Human cytomegalovirus (strain AD169) OX=10360 GN=UL132 PE=3 SV=1	87.2681	P69338	0.300505	0	2	S		DNA
UL08_HCMVA Membrane protein UL8 OS=Human cytomegalovirus (strain AD169) OX=10360 GN=UL8 PE=1 SV=2	90.9091	P16744	0.766839	0	2	S		DNA
UL119_HCMVA Viral Fc-gamma receptor-like protein UL119 OS=Human cytomegalovirus (strain AD169) OX=10360 GN=UL119/UL118 PE=2 SV=2	90.9091	P16739	0.564277	0	1	S		DNA
UL18_HCMVA Glycoprotein UL18 OS=Human cytomegalovirus (strain AD169) OX=10360 GN=H301 PE=1 SV=1	90.9091	P08560	0.802594	0	1	S		DNA
US14_HCMVA Uncharacterized protein HVLF4 OS=Human cytomegalovirus (strain AD169) OX=10360 GN=US14 PE=3 SV=2	52.2785	P09719	0.462368	0	6	S		DNA
US27_HCMVA G-protein coupled receptor homolog US27 OS=Human cytomegalovirus (strain AD169) OX=10360 GN=US27 PE=1 SV=1	86.0774	P09703	0.142429	0	7	S		DNA
UL09_HCMVA Uncharacterized protein UL9 OS=Human cytomegalovirus (strain AD169) OX=10360 GN=UL9 PE=3 SV=1	90.9091	P16745	0.687296	0	2	S		DNA
UL06_HCMVA Uncharacterized protein UL6 OS=Human cytomegalovirus (strain AD169) OX=10360 GN=UL6 PE=3 SV=1	90.6801	P16720	0.700612	0	1	S		DNA
US34_HCMVA Protein US34 OS=Human cytomegalovirus (strain AD169) OX=10360 GN=US34 PE=3 SV=1	85.5278	P09709	0.466556	0	0	S		DNA
US03_HCMVA Membrane glycoprotein US3 OS=Human cytomegalovirus (strain AD169) OX=10360 GN=US3 PE=2 SV=1	66.7964	P09712	0.24461	0	1	S		DNA
US12_HCMVA Uncharacterized protein HVLF6 OS=Human cytomegalovirus (strain AD169) OX=10360 GN=US12 PE=3 SV=1	49.5764	P09721	0.2054	0	7	S		DNA
US16_HCMVA Uncharacterized protein HVLF2 OS=Human cytomegalovirus (strain AD169) OX=10360 GN=US16 PE=3 SV=2	82.7341	P09717	0.147342	0	6	S		DNA
IR10_HCMVA Protein IRL10 OS=Human cytomegalovirus (strain AD169) OX=10360 PE=3 SV=1	85.6881	P16808	0.266463	0	2	S		DNA
US08_HCMVA Unique short US8 glycoprotein OS=Human cytomegalovirus (strain AD169) OX=10360 GN=US8 PE=3 SV=2	68.3078	P09730	0.223923	0	1	S		DNA
IR11_HCMVA Viral Fc-gamma receptor-like protein IR11 OS=Human cytomegalovirus (strain AD169) OX=10360 PE=3 SV=1	61.9876	P16809	0.13191	0	1	S		DNA
PORTL_HCMVA Portal protein OS=Human cytomegalovirus (strain AD169) OX=10360 GN=UL104 PE=3 SV=2	94.115	P16735	0.074375	0	0	S		DNA
TR14_HCMVA Protein TRL14 OS=Human cytomegalovirus (strain AD169) OX=10360 PE=3 SV=1	84.818	P21602	0.381936	0	1	S		DNA
UL124_HCMVA Uncharacterized protein UL124 OS=Human cytomegalovirus (strain AD169) OX=10360 GN=UL124 PE=3 SV=1	90.9091	P16742	0.736166	0	1	S		DNA
UL16P_HCMVA Protein UL16 OS=Human cytomegalovirus (strain AD169) OX=10360 GN=UL16 PE=1 SV=1	79.5741	P16757	0.214804	0	1	S		DNA
VGLI_HCMVA UL37 immediate early glycoprotein OS=Human cytomegalovirus (strain AD169) OX=10360 GN=UL37 PE=1 SV=2	90.9091	P16778	0.179728	0	2	S		DNA
US34A_HCMVA Uncharacterized protein US34A OS=Human cytomegalovirus (strain AD169) OX=10360 GN=US34A PE=3 SV=1	12.9608	Q7M6G6	0.034315	0	1	S		DNA
UL97_HCMVA Serine/threonine protein kinase UL97 OS=Human cytomegalovirus (strain AD169) OX=10360 GN=UL97 PE=1 SV=1	90.9091	P16788	0.177116	0	0	S		DNA
US29_HCMVA Uncharacterized protein HHRF4 OS=Human cytomegalovirus (strain AD169) OX=10360 GN=US29 PE=3 SV=1	90.9091	P09705	0.303846	0	0	S		DNA
US19_HCMVA Transmembrane protein HWLF4 OS=Human cytomegalovirus (strain AD169) OX=10360 GN=US19 PE=2 SV=1	62.3998	P69336	0.32481	0	6	S		DNA
US23_HCMVA Tegument protein US23 OS=Human cytomegalovirus (strain AD169) OX=10360 GN=US23 PE=3 SV=2	90.9091	P09701	0.109356	0	0	S		DNA
UL33_HCMVA G-protein coupled receptor homolog UL33 OS=Human cytomegalovirus (strain AD169) OX=10360 GN=UL33 PE=1 SV=2	90.8862	P16849	0.508536	0	6	S		DNA
US11_HCMVA Unique short US11 glycoprotein OS=Human cytomegalovirus (strain AD169) OX=10360 GN=US11 PE=1 SV=1	78.4291	P09727	0.315725	0	1	S		DNA
US02_HCMVA Unique short US2 glycoprotein OS=Human cytomegalovirus (strain AD169) OX=10360 GN=US2 PE=1 SV=1	72.7273	P09713	0.488605	0	1	S		DNA
US09_HCMVA Unique short US9 glycoprotein OS=Human cytomegalovirus (strain AD169) OX=10360 GN=US9 PE=3 SV=1	81.9556	P09729	0.160806	0	0	S		DNA
UL121_HCMVA Membrane protein UL121 OS=Human cytomegalovirus (strain AD169) OX=10360 GN=UL121 PE=3 SV=1	50.79	P16741	0.302715	0	2	S		DNA
US20_HCMVA Transmembrane protein HWLF3 OS=Human cytomegalovirus (strain AD169) OX=10360 GN=US20 PE=3 SV=4	80.948	P09724	0.228102	0	7	S		DNA
UL41A_HCMVA Protein UL41A OS=Human cytomegalovirus (strain AD169) OX=10360 GN=UL41A PE=3 SV=1	50.6068	O39920	0.20834	0	1	S		DNA
US15_HCMVA Uncharacterized protein HVLF3 OS=Human cytomegalovirus (strain AD169) OX=10360 GN=US15 PE=3 SV=2	56.8812	P09718	0.19475	0	7	S		DNA
US07_HCMVA Unique short US7 glycoprotein OS=Human cytomegalovirus (strain AD169) OX=10360 GN=US7 PE=3 SV=1	64.4836	P09731	0.289338	0	1	S		DNA
US10_HCMVA Unique short US10 glycoprotein OS=Human cytomegalovirus (strain AD169) OX=10360 GN=US10 PE=3 SV=1	57.3849	P09728	0.362198	0	2	S		DNA
UL78_HCMVA Uncharacterized protein UL78 OS=Human cytomegalovirus (strain AD169) OX=10360 GN=UL78 PE=4 SV=1	89.7412	P16751	0.34111	0	6	S		DNA
US06_HCMVA Unique short US6 glycoprotein OS=Human cytomegalovirus (strain AD169) OX=10360 GN=US6 PE=1 SV=1	42.3174	P14334	0.20612	0	1	S		DNA
US21_HCMVA Uncharacterized protein HWLF2 OS=Human cytomegalovirus (strain AD169) OX=10360 GN=US21 PE=3 SV=1	63.5677	P09723	0.258216	0	7	S		DNA
NEC1_HCMVA Nuclear egress protein 1 OS=Human cytomegalovirus (strain AD169) OX=10360 GN=NEC1 PE=1 SV=1	90.9091	P16794	0.287231	0	0	S		DNA
IRS1_HCMVA Protein IRS1 OS=Human cytomegalovirus (strain AD169) OX=10360 GN=IRS1 PE=1 SV=1	90.9091	P09715	0.29576	0	0	S		DNA
GO_HCMVA Glycoprotein O OS=Human cytomegalovirus (strain AD169) OX=10360 GN=GO PE=1 SV=1	95.008	P16750	0.606653	0	0	S		DNA
CEP3_HCMVA Cytoplasmic envelopment protein 3 OS=Human cytomegalovirus (strain AD169) OX=10360 GN=UL99 PE=1 SV=3	90.9091	P13200	0.316642	0	0	S		DNA
Q04531_9ALPH UL20 OS=Suid alphaherpesvirus 1 OX=10345 GN=UL20 PE=4 SV=1	72.2006	Q04531	0.526301	0	2	S		DNA
Q69342_9ALPH Prv43 OS=Suid alphaherpesvirus 1 OX=10345 GN=prv43 PE=4 SV=1	89.3749	Q69342	0.421957	0	7	S		DNA
Q5PP80_9ALPH 11 kDa protein OS=Suid alphaherpesvirus 1 OX=10345 GN=US9 PE=4 SV=1	21.9144	Q5PP80	0.264607	0	1	S		DNA
G3G905_9ALPH Cytoplasmic envelopment protein 3 OS=Suid alphaherpesvirus 1 OX=10345 GN=UL11 PE=3 SV=1	56.0339	G3G905	0.403935	0	0	S		DNA
G3G8P5_9ALPH Membrane protein UL56 OS=Suid alphaherpesvirus 1 OX=10345 GN=ORF-1 PE=4 SV=1	71.9945	G3G8P5	0.456522	0	1	S		DNA
G3G8Z4_9ALPH Envelope glycoprotein H OS=Suid alphaherpesvirus 1 OX=10345 GN=UL22 PE=3 SV=1	90.9091	G3G8Z4	0.290854	0	1	S		DNA
FUS_ISAV8 Fusion glycoprotein F0 OS=Infectious salmon anemia virus (isolate Atlantic salmon/Norway/810/9/99) OX=652965 GN=Segment-5 PE=1 SV=1	90.9091	Q8V3T9	0.60342	0	1	S		RNA
NS3B_CVPPU Putative non-structural protein 3b OS=Porcine transmissible gastroenteritis coronavirus (strain Purdue) OX=11151 GN=3b PE=5 SV=2	90.9091	P09047	0.537529	0	3	S		RNA
AN_VZVD Alkaline nuclease OS=Varicella-zoster virus (strain Dumas) OX=10338 GN=ORF48 PE=3 SV=1	92.1685	P09253	0.253979	0	0	NS		DNA
TYSY_VZVD Thymidylate synthase OS=Varicella-zoster virus (strain Dumas) OX=10338 GN=ORF13 PE=3 SV=1	90.5427	P09249	0.357323	0	0	NS		DNA
TEG7_VZVD Tegument protein UL51 homolog OS=Varicella-zoster virus (strain Dumas) OX=10338 GN=ORF7 PE=3 SV=1	90.9091	P09271	0.253927	0	0	NS		DNA
SCAF_VZVD Capsid scaffolding protein OS=Varicella-zoster virus (strain Dumas) OX=10338 GN=33 PE=1 SV=1	92.0998	P09286	0.117857	0	0	NS		DNA
NP04_VZVD Nuclear protein UL4 homolog OS=Varicella-zoster virus (strain Dumas) OX=10338 GN=ORF56 PE=3 SV=1	90.5427	P09304	0.476127	0	2	NS		DNA
US10_VZVD Virion protein US10 homolog OS=Varicella-zoster virus (strain Dumas) OX=10338 GN=64 PE=2 SV=1	46.7369	P09311	0.27497	0	0	NS		DNA
TRM3_VZVD Tripartite terminase subunit 3 OS=Varicella-zoster virus (strain Dumas) OX=10338 GN=TRM3 PE=3 SV=1	90.932	P09294	0.247631	0	0	NS		DNA
UNG_VZVD Uracil-DNA glycosylase OS=Varicella-zoster virus (strain Dumas) OX=10338 GN=ORF59 PE=3 SV=1	90.9091	P09307	0.208779	0	0	NS		DNA
VP16_VZVD Tegument protein VP16 homolog OS=Varicella-zoster virus (strain Dumas) OX=10338 GN=ORF10 PE=1 SV=1	90.9091	P09265	0.221544	0	0	NS		DNA
TEG6_VZVD Tegument protein UL55 homolog OS=Varicella-zoster virus (strain Dumas) OX=10338 GN=ORF3 PE=3 SV=1	74.3073	P09268	0.333147	0	0	NS		DNA
TEG3_VZVD Tegument protein UL14 homolog OS=Varicella-zoster virus (strain Dumas) OX=10338 GN=ORF46 PE=3 SV=1	87.3368	P09295	0.245855	0	0	NS		DNA
UL13_VZVD Serine/threonine-protein kinase UL13 homolog OS=Varicella-zoster virus (strain Dumas) OX=10338 GN=ORF47 PE=1 SV=1	90.9091	P09296	0.137807	0	0	NS		DNA
NP03_VZVD Nuclear phosphoprotein UL3 homolog OS=Varicella-zoster virus (strain Dumas) OX=10338 GN=ORF58 PE=3 SV=1	85.3217	P09306	0.308307	0	0	NS		DNA
ITP_VZVD Inner tegument protein OS=Varicella-zoster virus (strain Dumas) OX=10338 GN=21 PE=3 SV=1	90.9091	P09277	0.107777	0	0	NS		DNA
CEP2_VZVD Cytoplasmic envelopment protein 2 OS=Varicella-zoster virus (strain Dumas) OX=10338 GN=44 PE=3 SV=1	90.9091	P09293	0.257226	0	0	NS		DNA
DPOL_VZVD DNA polymerase catalytic subunit OS=Varicella-zoster virus (strain Dumas) OX=10338 GN=ORF28 PE=3 SV=1	93.1532	P09252	0.101468	0	0	NS		DNA
CEP1_VZVD Cytoplasmic envelopment protein 1 OS=Varicella-zoster virus (strain Dumas) OX=10338 GN=ORF53 PE=1 SV=1	83.6959	P09301	0.153487	0	0	NS		DNA
DNBI_VZVD Major DNA-binding protein OS=Varicella-zoster virus (strain Dumas) OX=10338 GN=DBP PE=3 SV=1	91.8937	P09246	0.266847	0	0	NS		DNA
V_MUMPM Non-structural protein V OS=Mumps virus (strain Miyahara vaccine) OX=11171 GN=P/V PE=1 SV=1	90.9091	P30928	0.622028	0	0	NS		RNA
NS3A_IBVB Non-structural protein 3a OS=Avian infectious bronchitis virus (strain Beaudette) OX=11122 GN=3a PE=3 SV=2	49.5764	P30237	0.18071	0	1	NS		RNA
NS3B_IBVB Non-structural protein 3b OS=Avian infectious bronchitis virus (strain Beaudette) OX=11122 GN=3b PE=4 SV=1	42.5006	P30241	0.258919	0	0	NS		RNA
NS5B_IBVB Non-structural protein 5b OS=Avian infectious bronchitis virus (strain Beaudette) OX=11122 GN=5b PE=4 SV=1	49.9199	Q89786	0.232592	0	0	NS		RNA
X_HBVCJ Protein X OS=Hepatitis B virus genotype C subtype ayr (isolate Human/Japan/Okamoto/-) OX=928302 GN=X PE=1 SV=1	82.8257	Q69027	0.46118	0	0	NS		RNA
DPOL_HBVCJ Protein P OS=Hepatitis B virus genotype C subtype ayr (isolate Human/Japan/Okamoto/-) OX=928302 GN=P PE=3 SV=2	90.9091	Q69028	0.272227	0	0	NS		RNA
NS2_HRSVB Non-structural protein 2 OS=Human respiratory syncytial virus B (strain B1) OX=79692 GN=1B PE=3 SV=1	56.5835	O42038	0.481563	0	0	NS		RNA
NS1_HRSVB Non-structural protein 1 OS=Human respiratory syncytial virus B (strain B1) OX=79692 GN=1C PE=3 SV=1	81.8869	O42083	0.399698	0	0	NS		RNA
O37928_FHV1 Ubiquitin E3 ligase ICP0 OS=Feline herpesvirus 1 OX=10334 GN=ICP0 PE=2 SV=1	90.9091	O37928	0.27734	0	0	NS		DNA
Q86664_FHV1 Tripartite terminase subunit 1 OS=Feline herpesvirus 1 OX=10334 GN=UL28 PE=2 SV=2	90.9091	Q86664	0.164935	0	0	NS		DNA
D1FXX4_FHV1 DNA helicase/primase complex-associated protein OS=Feline herpesvirus 1 OX=10334 GN=UL8 PE=2 SV=1	90.932	D1FXX4	0.20903	0	0	NS		DNA
D1FXY3_FHV1 Virion protein US10 OS=Feline herpesvirus 1 OX=10334 GN=US10 PE=2 SV=1	60.7282	D1FXY3	0.129296	0	0	NS		DNA
D1FXX6_FHV1 Portal protein OS=Feline herpesvirus 1 OX=10334 GN=UL6 PE=2 SV=1	95.3286	D1FXX6	0.152318	0	0	NS		DNA
Q6R5Y4_9ALPH DNA replication helicase OS=Gallid alphaherpesvirus 2 OX=10390 GN=UL5 PE=3 SV=1	90.9091	Q6R5Y4	0.249723	0	0	NS		DNA
Q6R5W6_9ALPH Thymidine kinase OS=Gallid alphaherpesvirus 2 OX=10390 GN=UL23 PE=3 SV=1	79.0474	Q6R5W6	0.176077	0	0	NS		DNA
Q19B82_9ALPH Uncharacterized protein OS=Gallid alphaherpesvirus 2 OX=10390 GN=MDV072.2 PE=4 SV=1	89.558	Q19B82	0.11987	0	0	NS		DNA
Q6R5Q5_9ALPH Capsid/tegument associated phosphoprotein OS=Gallid alphaherpesvirus 2 OX=10390 GN=US10 PE=4 SV=1	88.6879	Q6R5Q5	0.176592	0	0	NS		DNA
Q9IBT4_9ALPH Ribonucleoside-diphosphate reductase large subunit OS=Gallid alphaherpesvirus 2 OX=10390 GN=UL39 PE=3 SV=1	91.3213	Q9IBT4	0.149975	0	0	NS		DNA
Q76VT6_9ALPH HSV-1 US1-like protein OS=Gallid alphaherpesvirus 2 OX=10390 GN=US1 PE=4 SV=1	80.49	Q76VT6	0.163233	0	0	NS		DNA
Q6R5U9_9ALPH Inner tegument protein OS=Gallid alphaherpesvirus 2 OX=10390 GN=UL37 PE=3 SV=1	90.9091	Q6R5U9	0.099998	0	0	NS		DNA
Q6R5Q2_9ALPH Serine/threonine protein kinase OS=Gallid alphaherpesvirus 2 OX=10390 GN=US3 PE=4 SV=1	90.9091	Q6R5Q2	0.325027	0	0	NS		DNA
Q6R5Q4_9ALPH Protein SORF3 OS=Gallid alphaherpesvirus 2 OX=10390 GN=SORF3 PE=4 SV=1	90.8862	Q6R5Q4	0.12953	0	0	NS		DNA
US10_HHV11 Virion protein US10 OS=Human herpesvirus 1 (strain 17) OX=10299 GN=US10 PE=1 SV=1	90.8862	P06486	0.519512	0	0	NS		DNA
RNB_HHV11 Accessory factor US11 OS=Human herpesvirus 1 (strain 17) OX=10299 GN=US11 PE=1 SV=1	54.5226	P04487	0.24571	0	0	NS		DNA
TEG6_HHV11 Tegument protein UL55 OS=Human herpesvirus 1 (strain 17) OX=10299 GN=UL55 PE=3 SV=1	71.8342	P10239	0.313118	0	0	NS		DNA
TEG4_HHV11 Tegument protein UL21 OS=Human herpesvirus 1 (strain 17) OX=10299 GN=UL21 PE=1 SV=1	90.9091	P10205	0.190787	0	0	NS		DNA
TEG5_HHV11 Tegument protein UL47 OS=Human herpesvirus 1 (strain 17) OX=10299 GN=UL47 PE=1 SV=1	90.9091	P10231	0.152388	0	0	NS		DNA
US02_HHV11 Protein US2 OS=Human herpesvirus 1 (strain 17) OX=10299 GN=US2 PE=1 SV=3	71.2388	P06485	0.246878	0	0	NS		DNA
VNS2_BTV10 Non-structural protein NS2 OS=Bluetongue virus 10 (isolate USA) OX=10900 GN=Segment-8 PE=1 SV=1	90.9091	P23065	0.23634	0	0	NS		RNA
RDRP_BTV10 RNA-directed RNA polymerase OS=Bluetongue virus 10 (isolate USA) OX=10900 GN=Segment-1 PE=3 SV=1	92.8555	P13840	0.084149	0	0	NS		RNA
VPK2_VACCT Serine/threonine-protein kinase 2 OS=Vaccinia virus (strain Tian Tan) OX=10253 GN=VPK2 PE=3 SV=1	90.9091	Q9JFE5	0.136051	0	0	NS		DNA
SODL_VACCT Cu-Zn superoxide dismutase-like protein OS=Vaccinia virus (strain Tian Tan) OX=10253 GN=TA56R PE=3 SV=1	88.0925	Q77TG9	0.238988	0	0	NS		DNA
PAP1_VACCT Poly(A) polymerase catalytic subunit OS=Vaccinia virus (strain Tian Tan) OX=10253 GN=PAPL PE=3 SV=1	90.9091	Q9JFD9	0.141659	0	0	NS		DNA
KITH_VACCT Thymidine kinase OS=Vaccinia virus (strain Tian Tan) OX=10253 GN=TK PE=3 SV=1	87.5887	Q9JFB7	0.161473	0	0	NS		DNA
GLRX2_VACCT Glutaredoxin-2 OS=Vaccinia virus (strain Tian Tan) OX=10253 GN=TG4R PE=3 SV=1	87.749	Q77TL3	0.324524	0	0	NS		DNA
PROF_VACCT Profilin OS=Vaccinia virus (strain Tian Tan) OX=10253 GN=TA53R PE=3 SV=1	34.4859	Q77TH1	0.309914	0	0	NS		DNA
KTHY_VACCT Thymidylate kinase OS=Vaccinia virus (strain Tian Tan) OX=10253 GN=TMK PE=3 SV=1	85.3217	Q77TG7	0.413295	0	0	NS		DNA
Q9JFB1_VACCT TH5L OS=Vaccinia virus (strain Tian Tan) OX=10253 PE=4 SV=1	90.9091	Q9JFB1	0.133175	0	0	NS		DNA
Q77TN9_VACCT TC7L OS=Vaccinia virus (strain Tian Tan) OX=10253 PE=4 SV=1	53.1257	Q77TN9	0.289643	0	0	NS		DNA
Q9JFA0_VACCT TD10R OS=Vaccinia virus (strain Tian Tan) OX=10253 PE=4 SV=1	10.7854	Q9JFA0	0.268313	0	0	NS		DNA
Q9JF43_VACCT TB8R OS=Vaccinia virus (strain Tian Tan) OX=10253 PE=4 SV=1	90.9091	Q9JF43	0.737704	0	0	NS		DNA
Q9JFD0_VACCT DNA polymerase OS=Vaccinia virus (strain Tian Tan) OX=10253 PE=3 SV=1	92.3059	Q9JFD0	0.133225	0	0	NS		DNA
Q9JF98_VACCT TD12L OS=Vaccinia virus (strain Tian Tan) OX=10253 PE=4 SV=1	90.9091	Q9JF98	0.266755	0	0	NS		DNA
Q77TH9_VACCT TA23R OS=Vaccinia virus (strain Tian Tan) OX=10253 PE=4 SV=1	85.1385	Q77TH9	0.074985	0	0	NS		DNA
Q77TN5_VACCT TN1L OS=Vaccinia virus (strain Tian Tan) OX=10253 PE=4 SV=1	43.0501	Q77TN5	0.11498	0	0	NS		DNA
Q9JFB6_VACCT Cap-specific mRNA (nucleoside-2'-O-)-methyltransferase OS=Vaccinia virus (strain Tian Tan) OX=10253 PE=4 SV=1	90.9091	Q9JFB6	0.219739	0	0	NS		DNA
Q9JFD7_VACCT TE3L OS=Vaccinia virus (strain Tian Tan) OX=10253 PE=4 SV=1	70.758	Q9JFD7	0.154327	0	0	NS		DNA
Q9JF53_VACCT TA55L OS=Vaccinia virus (strain Tian Tan) OX=10253 PE=3 SV=1	90.9091	Q9JF53	0.303411	0	0	NS		DNA
Q9JFB0_VACCT DNA topoisomerase I OS=Vaccinia virus (strain Tian Tan) OX=10253 PE=3 SV=1	90.9091	Q9JFB0	0.209841	0	0	NS		DNA
Q9JF76_VACCT TA29L OS=Vaccinia virus (strain Tian Tan) OX=10253 PE=4 SV=1	90.9091	Q9JF76	0.087266	0	0	NS		DNA
Q77TK5_VACCT TH1L OS=Vaccinia virus (strain Tian Tan) OX=10253 PE=4 SV=1	85.4362	Q77TK5	0.301765	0	0	NS		DNA
Q9JFC2_VACCT TG2R OS=Vaccinia virus (strain Tian Tan) OX=10253 PE=4 SV=1	82.0472	Q9JFC2	0.30021	0	0	NS		DNA
Q9JFE1_VACCT TF16L OS=Vaccinia virus (strain Tian Tan) OX=10253 PE=4 SV=1	90.7946	Q9JFE1	0.162922	0	0	NS		DNA
Q9JFA2_VACCT TD7R OS=Vaccinia virus (strain Tian Tan) OX=10253 PE=4 SV=1	83.1005	Q9JFA2	0.416304	0	0	NS		DNA
Q9JF96_VACCT TD14L OS=Vaccinia virus (strain Tian Tan) OX=10253 PE=4 SV=1	90.2679	Q9JF96	0.227598	0	0	NS		DNA
Q77TL1_VACCT TG8L OS=Vaccinia virus (strain Tian Tan) OX=10253 PE=4 SV=1	90.9091	Q77TL1	0.418261	0	0	NS		DNA
Q77TJ2_VACCT TA1L OS=Vaccinia virus (strain Tian Tan) OX=10253 PE=4 SV=1	87.3597	Q77TJ2	0.172172	0	0	NS		DNA
Q9JF41_VACCT TB12R OS=Vaccinia virus (strain Tian Tan) OX=10253 PE=4 SV=1	90.3595	Q9JF41	0.186537	0	0	NS		DNA
Q9JF45_VACCT TB4R OS=Vaccinia virus (strain Tian Tan) OX=10253 PE=4 SV=1	90.9091	Q9JF45	0.155033	0	0	NS		DNA
Q9JFD5_VACCT DNA-directed RNA polymerase 30 kDa polypeptide OS=Vaccinia virus (strain Tian Tan) OX=10253 PE=3 SV=1	90.9091	Q9JFD5	0.325893	0	0	NS		DNA
Q9JF56_VACCT TA49R OS=Vaccinia virus (strain Tian Tan) OX=10253 PE=4 SV=1	90.9091	Q9JF56	0.467098	0	0	NS		DNA
Q9JFG8_VACCT TC9L OS=Vaccinia virus (strain Tian Tan) OX=10253 PE=4 SV=1	90.9091	Q9JFG8	0.218138	0	0	NS		DNA
Q9JF46_VACCT TA67R OS=Vaccinia virus (strain Tian Tan) OX=10253 PE=4 SV=1	90.1992	Q9JF46	0.247427	0	0	NS		DNA
Q9JFC7_VACCT TI3L OS=Vaccinia virus (strain Tian Tan) OX=10253 PE=4 SV=1	90.9091	Q9JFC7	0.120017	0	0	NS		DNA
Q9JFF1_VACCT TF2L OS=Vaccinia virus (strain Tian Tan) OX=10253 PE=4 SV=1	84.7035	Q9JFF1	0.341922	0	0	NS		DNA
Q77TN4_VACCT TK4L OS=Vaccinia virus (strain Tian Tan) OX=10253 PE=4 SV=1	16.327	Q77TN4	0.411762	0	0	NS		DNA
Q77TK3_VACCT TH4L OS=Vaccinia virus (strain Tian Tan) OX=10253 PE=4 SV=1	78.9329	Q77TK3	0.278353	0	0	NS		DNA
Q9JF99_VACCT TD11R OS=Vaccinia virus (strain Tian Tan) OX=10253 PE=4 SV=1	77.0323	Q9JF99	0.204185	0	0	NS		DNA
Q77TJ1_VACCT TA2L OS=Vaccinia virus (strain Tian Tan) OX=10253 PE=4 SV=1	84.8867	Q77TJ1	0.313036	0	0	NS		DNA
Q9JFD6_VACCT TE4L OS=Vaccinia virus (strain Tian Tan) OX=10253 PE=4 SV=1	66.5674	Q9JFD6	0.28462	0	0	NS		DNA
Q9JF49_VACCT DNA ligase OS=Vaccinia virus (strain Tian Tan) OX=10253 PE=3 SV=1	90.9091	Q9JF49	0.113953	0	0	NS		DNA
A0A2D2AME9_9PAPI Replication protein E1 OS=Human papillomavirus sp. OX=192971 GN=E1 PE=3 SV=1	90.932	A0A2D2AME9	0.182948	0	0	NS		DNA
A0A2D2AME2_9PAPI Protein E6 OS=Human papillomavirus sp. OX=192971 GN=E6 PE=3 SV=1	64.5981	A0A2D2AME2	0.122587	0	0	NS		DNA
Y14_CVHSA Uncharacterized protein 14 OS=Human SARS coronavirus OX=694009 GN=ORF14 PE=4 SV=1	25.9217	Q7TLC7	0.157625	0	0	NS		RNA
B3UXI1_MUHV1 M49 OS=Muromegalovirus WP15B OX=524651 GN=M49 PE=4 SV=1	90.9091	B3UXI1	0.159356	0	0	NS		DNA
B3UXM4_MUHV1 DNA helicase/primase complex-associated protein OS=Muromegalovirus WP15B OX=524651 GN=M102 PE=3 SV=1	91.0694	B3UXM4	0.088568	0	0	NS		DNA
B3UXK8_MUHV1 Triplex capsid protein 2 OS=Muromegalovirus WP15B OX=524651 GN=M85 PE=3 SV=1	76.3453	B3UXK8	0.130597	0	0	NS		DNA
B3UXI8_MUHV1 Tripartite terminase subunit 1 OS=Muromegalovirus WP15B OX=524651 GN=M56 PE=3 SV=1	92.4891	B3UXI8	0.096279	0	0	NS		DNA
B3UXH5_MUHV1 DNA-binding protein OS=Muromegalovirus WP15B OX=524651 GN=M44 PE=4 SV=1	95.695	B3UXH5	0.486778	0	0	NS		DNA
B3UXI4_MUHV1 Packaging protein UL32 OS=Muromegalovirus WP15B OX=524651 GN=M52 PE=3 SV=1	90.9091	B3UXI4	0.121785	0	0	NS		DNA
B3UXH7_MUHV1 Minor capsid protein OS=Muromegalovirus WP15B OX=524651 GN=M46 PE=4 SV=1	77.8109	B3UXH7	0.168849	0	0	NS		DNA
B3UXJ3_MUHV1 M71 OS=Muromegalovirus WP15B OX=524651 GN=M71 PE=4 SV=1	81.5892	B3UXJ3	0.089249	0	0	NS		DNA
B3UXK3_MUHV1 Capsid scaffolding protein OS=Muromegalovirus WP15B OX=524651 GN=M80 PE=3 SV=1	90.9091	B3UXK3	0.335794	0	0	NS		DNA
B3UXI0_MUHV1 Small capsomere-interacting protein OS=Muromegalovirus WP15B OX=524651 GN=m48.2 PE=3 SV=1	78.2688	B3UXI0	0.533228	0	0	NS		DNA
B3UXI3_MUHV1 Tripartite terminase subunit 2 OS=Muromegalovirus WP15B OX=524651 GN=M51 PE=3 SV=1	75.063	B3UXI3	0.155627	0	0	NS		DNA
VP3_CAVC1 Apoptin OS=Chicken anemia virus (isolate Germany Cuxhaven-1) OX=73475 GN=VP3 PE=1 SV=1	52.0724	Q99152	0.182754	0	0	NS		DNA
A0A0U2IDM8_9ALPH Envelope glycoprotein L OS=Bovine alphaherpesvirus 1 OX=10320 GN=UL1 PE=4 SV=1	79.826	A0A0U2IDM8	0.373617	0	0	NS		DNA
A0A0U2M0T2_9ALPH E3 ubiquitin-protein ligase ICP0 OS=Bovine alphaherpesvirus 1 OX=10320 GN=BICP0 PE=4 SV=1	90.9091	A0A0U2M0T2	0.316343	0	0	NS		DNA
Q65546_9ALPH Protein V57 OS=Bovine alphaherpesvirus 1 OX=10320 GN=UL3.5 PE=4 SV=1	79.6199	Q65546	0.36385	0	0	NS		DNA
A0A0U2K707_9ALPH Immediate-early and late transrepressor protein OS=Bovine alphaherpesvirus 1 OX=10320 GN=BICP22 PE=4 SV=1	86.9018	A0A0U2K707	0.278815	0	0	NS		DNA
A0A0U2T5B6_9ALPH Capsid scaffold protein OS=Bovine alphaherpesvirus 1 OX=10320 GN=UL26.5 PE=4 SV=1	90.0389	A0A0U2T5B6	0.492881	0	0	NS		DNA
Q89932_9ALPH Deoxyuridine 5'-triphosphate nucleotidohydrolase OS=Bovine alphaherpesvirus 1 OX=10320 GN=UL50 PE=3 SV=1	88.3902	Q89932	0.346553	0	0	NS		DNA
MATRX_NDVB1 Matrix protein OS=Newcastle disease virus (strain Chicken/United States/B1/48) OX=652953 GN=M PE=3 SV=1	90.9091	Q9DLD5	0.417939	0	0	NS		RNA
O56869_ILTV Putative viral tegument protein OS=Infectious laryngotracheitis virus OX=10386 GN=UL48 PE=4 SV=1	90.9091	O56869	0.249898	0	0	NS		DNA
Q9QP16_ILTV Protein kinase OS=Infectious laryngotracheitis virus OX=10386 GN=ul13 PE=4 SV=1	90.9091	Q9QP16	0.119779	0	0	NS		DNA
O56868_ILTV Putative viral tegument protein OS=Infectious laryngotracheitis virus OX=10386 GN=UL49 PE=4 SV=1	90.7717	O56868	0.04494	0	0	NS		DNA
Q3ZU93_ILTV Nuclear egress protein 1 OS=Infectious laryngotracheitis virus OX=10386 GN=UL31 PE=3 SV=1	90.9091	Q3ZU93	0.17809	0	0	NS		DNA
Q98105_ILTV Nuclear protein UL4 OS=Infectious laryngotracheitis virus OX=10386 GN=UL4 PE=4 SV=1	53.5608	Q98105	0.336732	0	0	NS		DNA
F5B4T8_ILTV Triplex capsid protein 1 OS=Infectious laryngotracheitis virus OX=10386 GN=UL38 PE=3 SV=1	90.9091	F5B4T8	0.189745	0	0	NS		DNA
Q98111_ILTV Protein LORF2 OS=Infectious laryngotracheitis virus OX=10386 GN=UL[-1] PE=4 SV=2	91.0007	Q98111	0.13858	0	0	NS		DNA
Q9QP17_ILTV Tegument protein UL14 OS=Infectious laryngotracheitis virus OX=10386 GN=ul14 PE=4 SV=1	86.6499	Q9QP17	0.282068	0	0	NS		DNA
Q9QP18_ILTV Capsid vertex component 1 OS=Infectious laryngotracheitis virus OX=10386 GN=ul17 PE=3 SV=1	91.0923	Q9QP18	0.341691	0	0	NS		DNA
F5B4S4_ILTV Capsid vertex component 2 OS=Infectious laryngotracheitis virus OX=10386 GN=UL25 PE=3 SV=1	90.9091	F5B4S4	0.241283	0	0	NS		DNA
Q98106_ILTV Protein V57 OS=Infectious laryngotracheitis virus OX=10386 GN=UL3.5 PE=4 SV=1	69.9336	Q98106	0.646577	0	0	NS		DNA
CRMB_VAR67 Cytokine response-modifying protein B OS=Variola virus (isolate Human/India/Ind3/1967) OX=587200 GN=CRMB PE=1 SV=1	94.55	P0DSV7	0.701759	0	0	NS		DNA
N2_VAR67 Protein N2 OS=Variola virus (isolate Human/India/Ind3/1967) OX=587200 GN=N2L PE=3 SV=1	53.9959	P0DSQ1	0.137831	0	0	NS		DNA
UNG_VAR67 Uracil-DNA glycosylase OS=Variola virus (isolate Human/India/Ind3/1967) OX=587200 GN=UNG PE=3 SV=1	88.6192	P0DSP7	0.203764	0	0	NS		DNA
VLTF1_VAR67 Late transcription factor 1 OS=Variola virus (isolate Human/India/Ind3/1967) OX=587200 GN=VLTF1 PE=2 SV=1	88.5505	P32990	0.201704	0	1	NS		DNA
P28_VAR67 E3 ubiquitin-protein ligase p28-like OS=Variola virus (isolate Human/India/Ind3/1967) OX=587200 GN=p28 PE=3 SV=1	82.7799	Q76R05	0.231903	0	0	NS		DNA
A41_VAR67 Protein A41 OS=Variola virus (isolate Human/India/Ind3/1967) OX=587200 GN=A41L PE=3 SV=1	90.8862	P33854	0.653289	0	0	NS		DNA
Q76QY8_VAR67 B24R protein OS=Variola virus (isolate Human/India/Ind3/1967) OX=587200 GN=B24R PE=4 SV=1	14.747	Q76QY8	0.238026	0	0	NS		DNA
PAX_I96A0 Protein PA-X OS=Influenza A virus (strain A/Goose/Guangdong/1/1996 H5N1 genotype Gs/Gd) OX=93838 GN=PA PE=3 SV=1	85.1385	P0CK63	0.141942	0	0	NS		RNA
PB2S1_I96A0 PB2-S1 OS=Influenza A virus (strain A/Goose/Guangdong/1/1996 H5N1 genotype Gs/Gd) OX=93838 GN=PB2 PE=3 SV=1	94.115	P0DOG5	0.099606	0	0	NS		RNA
NS1_I96A0 Non-structural protein 1 OS=Influenza A virus (strain A/Goose/Guangdong/1/1996 H5N1 genotype Gs/Gd) OX=93838 GN=NS PE=3 SV=1	79.1161	Q9Q0L6	0.174621	0	0	NS		RNA
PB1F2_I96A0 Protein PB1-F2 OS=Influenza A virus (strain A/Goose/Guangdong/1/1996 H5N1 genotype Gs/Gd) OX=93838 GN=PB1 PE=3 SV=1	27.7078	P0C791	0.337023	0	0	NS		RNA
Q9DGX2_9REOV Sigma A OS=Avian orthoreovirus OX=38170 PE=2 SV=1	91.0007	Q9DGX2	0.412152	0	0	NS		RNA
A0A0A0QRY1_9REOV Lambda-B protein OS=Avian orthoreovirus OX=38170 PE=4 SV=1	90.9091	A0A0A0QRY1	0.14192	0	0	NS		RNA
VP2_FCVUR Protein VP2 OS=Feline calicivirus (strain Cat/United States/Urbana/1960) OX=292349 GN=ORF3 PE=1 SV=1	85.0927	Q66916	0.345752	0	0	NS		RNA
Q6TVW0_ORFSA ORF010 putative EEV maturation protein OS=Orf virus (strain Goat/Texas/SA00/2000) OX=647330 PE=4 SV=1	90.9091	Q6TVW0	0.093416	0	0	NS		DNA
Q6TVV4_ORFSA Uncharacterized protein OS=Orf virus (strain Goat/Texas/SA00/2000) OX=647330 PE=4 SV=1	77.8338	Q6TVV4	0.094156	0	0	NS		DNA
Q6TVV3_ORFSA ORF017 DNA-binding phosphoprotein OS=Orf virus (strain Goat/Texas/SA00/2000) OX=647330 PE=4 SV=1	31.2343	Q6TVV3	0.256485	0	0	NS		DNA
Q6TVV0_ORFSA ORF020 dsRNA-binding PKR inhibitor OS=Orf virus (strain Goat/Texas/SA00/2000) OX=647330 PE=4 SV=1	69.2237	Q6TVV0	0.294591	0	0	NS		DNA
Q6TVT0_ORFSA Glutaredoxin-2 OS=Orf virus (strain Goat/Texas/SA00/2000) OX=647330 PE=3 SV=1	79.5054	Q6TVT0	0.118519	0	0	NS		DNA
Q6TVU0_ORFSA Telomere-binding protein I1 OS=Orf virus (strain Goat/Texas/SA00/2000) OX=647330 PE=3 SV=1	88.8711	Q6TVU0	0.079351	0	0	NS		DNA
Q6TVJ3_ORFSA ORF127 IL-10-like protein OS=Orf virus (strain Goat/Texas/SA00/2000) OX=647330 PE=4 SV=1	83.9707	Q6TVJ3	0.15381	0	0	NS		DNA
Q6TVM2_ORFSA ORF097 DNA polymerase processivity factor OS=Orf virus (strain Goat/Texas/SA00/2000) OX=647330 PE=4 SV=1	90.9091	Q6TVM2	0.141745	0	0	NS		DNA
V021_FOWPN G-protein coupled receptor homolog FPV021 OS=Fowlpox virus (strain NVSL) OX=928301 GN=FPV021 PE=3 SV=1	88.6192	Q9J5I0	0.164801	0	7	NS		DNA
V239_FOWPN Putative C-type lectin protein FPV239 OS=Fowlpox virus (strain NVSL) OX=928301 GN=FPV239 PE=4 SV=2	55.4614	P14371	0.207254	0	1	NS		DNA
V251_FOWPN Uncharacterized serpin-like protein FPV251 OS=Fowlpox virus (strain NVSL) OX=928301 GN=FPV251 PE=3 SV=2	90.8175	P14369	0.465882	0	0	NS		DNA
V244_FOWPN Putative ankyrin repeat protein FPV244 OS=Fowlpox virus (strain NVSL) OX=928301 GN=FPV244 PE=4 SV=1	90.9091	Q9J4Z6	0.076995	0	0	NS		DNA
V033_FOWPN Soluble NSF attachment protein homolog FPV033 OS=Fowlpox virus (strain NVSL) OX=928301 GN=SNAP PE=3 SV=1	80.6732	O90758	0.133246	0	0	NS		DNA
V216_FOWPN Putative ankyrin repeat protein FPV216 OS=Fowlpox virus (strain NVSL) OX=928301 GN=FPV216 PE=4 SV=1	89.6267	Q9J519	0.410776	0	1	NS		DNA
V240_FOWPN Putative ankyrin repeat protein FPV240 OS=Fowlpox virus (strain NVSL) OX=928301 GN=FPV240 PE=4 SV=1	90.9091	P14360	0.143601	0	0	NS		DNA
V026_FOWPN Putative ankyrin repeat protein FPV026 OS=Fowlpox virus (strain NVSL) OX=928301 GN=FPV026 PE=4 SV=1	90.9091	Q9J5H5	0.076192	0	0	NS		DNA
ARBH_FOWPN Apoptosis regulator Bcl-2 homolog OS=Fowlpox virus (strain NVSL) OX=928301 GN=FPV039 PE=1 SV=1	75.7957	Q9J5G4	0.479688	0	1	NS		DNA
V001_FOWPN Putative C-type lectin protein FPV001/FPV260 OS=Fowlpox virus (strain NVSL) OX=928301 GN=FPV001 PE=4 SV=1	90.9091	Q9ICH6	0.615198	0	1	NS		DNA
V061_FOWPN Putative CC-type chemokine FPV061 OS=Fowlpox virus (strain NVSL) OX=928301 GN=FPV061 PE=3 SV=1	75.5897	P21972	0.704521	0	1	NS		DNA
V230_FOWPN Putative ankyrin repeat protein FPV230 OS=Fowlpox virus (strain NVSL) OX=928301 GN=FPV230 PE=4 SV=1	76.872	Q9J505	0.387266	0	0	NS		DNA
V198_FOWPN Putative C-type lectin protein FPV198 OS=Fowlpox virus (strain NVSL) OX=928301 GN=FPV198 PE=4 SV=1	66.1782	Q9J535	0.431303	0	1	NS		DNA
V204_FOWPN Uncharacterized serpin-like protein FPV204 OS=Fowlpox virus (strain NVSL) OX=928301 GN=FPV204 PE=3 SV=1	90.6801	Q9J531	0.358185	0	0	NS		DNA
V060_FOWPN Putative CC-type chemokine FPV060 OS=Fowlpox virus (strain NVSL) OX=928301 GN=FPV060 PE=3 SV=2	84.36	P21973	0.278422	0	1	NS		DNA
V211_FOWPN Probable growth factor FPV211 OS=Fowlpox virus (strain NVSL) OX=928301 GN=FPV211 PE=3 SV=1	48.5459	Q9J524	0.202715	0	1	NS		DNA
D9_FOWPN Putative Nudix hydrolase FPV054 OS=Fowlpox virus (strain NVSL) OX=928301 GN=FPV054 PE=2 SV=2	67.4605	P21970	0.067129	0	0	NS		DNA
DCK2_FOWPN Probable deoxycytidine kinase FPV151 OS=Fowlpox virus (strain NVSL) OX=928301 GN=FPV151 PE=3 SV=1	89.3749	Q9J579	0.353601	0	0	NS		DNA
Q9J5D3_FOWPN ORF FPV079 Putative elongation factor OS=Fowlpox virus (strain NVSL) OX=928301 GN=FPV079 PE=4 SV=1	90.9091	Q9J5D3	0.331974	0	0	NS		DNA
Q9J581_FOWPN Uncharacterized protein FPV149 OS=Fowlpox virus (strain NVSL) OX=928301 GN=FPV149 PE=4 SV=1	50.79	Q9J581	0.165478	0	0	NS		DNA
Q9J5E1_FOWPN ORF FPV070 T10 gene product OS=Fowlpox virus (strain NVSL) OX=928301 GN=FPV070 PE=4 SV=1	87.085	Q9J5E1	0.392197	0	0	NS		DNA
Q9J5A8_FOWPN ORF FPV114 HAL3 domain OS=Fowlpox virus (strain NVSL) OX=928301 GN=FPV114 PE=4 SV=1	72.1777	Q9J5A8	0.088241	0	0	NS		DNA
Q77NS7_FOWPN ORF FPV203 Tyrosine protein kinase OS=Fowlpox virus (strain NVSL) OX=928301 GN=FPV203 PE=4 SV=1	69.5443	Q77NS7	0.286252	0	0	NS		DNA
Q9J580_FOWPN ORF FPV150 N1R/p28 gene family protein OS=Fowlpox virus (strain NVSL) OX=928301 GN=FPV150 PE=4 SV=1	87.8864	Q9J580	0.193093	0	0	NS		DNA
Q9J5F6_FOWPN ORF FPV047 Semaphorin vaccinia A39R homolog OS=Fowlpox virus (strain NVSL) OX=928301 GN=FPV047 PE=4 SV=1	91.9624	Q9J5F6	0.29517	0	1	NS		DNA
Q9J5E0_FOWPN Uncharacterized protein FPV071 OS=Fowlpox virus (strain NVSL) OX=928301 GN=FPV071 PE=4 SV=1	90.9091	Q9J5E0	0.066743	0	0	NS		DNA
UL21A_HCMVA Uncharacterized protein UL21A OS=Human cytomegalovirus (strain AD169) OX=10360 GN=UL21A PE=3 SV=1	45.2027	Q7M6R1	0.255722	0	0	NS		DNA
VP22_HCMVA Protein UL24 OS=Human cytomegalovirus (strain AD169) OX=10360 GN=UL24 PE=3 SV=3	87.2223	P16760	0.163898	0	0	NS		DNA
ICP27_HCMVA mRNA export factor ICP27 homolog OS=Human cytomegalovirus (strain AD169) OX=10360 GN=UL69 PE=1 SV=1	90.9091	P16749	0.11584	0	0	NS		DNA
HEPA_HCMVA DNA helicase/primase complex-associated protein OS=Human cytomegalovirus (strain AD169) OX=10360 GN=UL102 PE=2 SV=2	90.9091	P16827	0.243761	0	0	NS		DNA
SCP_HCMVA Small capsomere-interacting protein OS=Human cytomegalovirus (strain AD169) OX=10360 GN=SCP PE=1 SV=1	42.0884	Q7M6N6	0.066589	0	0	NS		DNA
UL05_HCMVA Protein UL5 OS=Human cytomegalovirus (strain AD169) OX=10360 GN=UL5 PE=3 SV=1	39.455	P16776	0.256605	0	1	NS		DNA
UL38_HCMVA Apoptosis inhibitor UL38 OS=Human cytomegalovirus (strain AD169) OX=10360 GN=UL38 PE=3 SV=1	74.9714	P16779	0.250494	0	0	NS		DNA
UL13_HCMVA Uncharacterized protein UL13 OS=Human cytomegalovirus (strain AD169) OX=10360 GN=UL13 PE=3 SV=1	90.9091	P16755	0.291734	0	0	NS		DNA
UL84_HCMVA Protein UL84 OS=Human cytomegalovirus (strain AD169) OX=10360 GN=UL84 PE=1 SV=1	90.9091	P16727	0.166357	0	0	NS		DNA
UL40_HCMVA Protein UL40 OS=Human cytomegalovirus (strain AD169) OX=10360 GN=UL40 PE=1 SV=1	90.8175	P16780	0.47149	0	0	NS		DNA
UL117_HCMVA Protein UL117 OS=Human cytomegalovirus (strain AD169) OX=10360 GN=UL117 PE=3 SV=1	90.9091	P16770	0.374082	0	0	NS		DNA
UL35_HCMVA Protein UL35 OS=Human cytomegalovirus (strain AD169) OX=10360 GN=UL35 PE=1 SV=1	90.9091	P16766	0.175132	0	0	NS		DNA
US24_HCMVA Tegument protein US24 OS=Human cytomegalovirus (strain AD169) OX=10360 GN=US24 PE=3 SV=3	90.8175	P09700	0.127239	0	0	NS		DNA
UL23_HCMVA Tegument protein UL23 OS=Human cytomegalovirus (strain AD169) OX=10360 GN=UL23 PE=3 SV=2	75.2691	P16846	0.102297	0	0	NS		DNA
UL88_HCMVA Protein UL88 OS=Human cytomegalovirus (strain AD169) OX=10360 GN=UL88 PE=3 SV=1	90.8404	P16731	0.133335	0	0	NS		DNA
AN_HCMVA Alkaline nuclease OS=Human cytomegalovirus (strain AD169) OX=10360 GN=UL98 PE=3 SV=2	90.9091	P16789	0.09115	0	0	NS		DNA
CEP2_HCMVA Cytoplasmic envelopment protein 2 OS=Human cytomegalovirus (strain AD169) OX=10360 GN=UL94 PE=1 SV=1	87.5658	P16800	0.110431	0	0	NS		DNA
CEP1_HCMVA Cytoplasmic envelopment protein 1 OS=Human cytomegalovirus (strain AD169) OX=10360 GN=UL103 PE=3 SV=1	79.7802	P16734	0.119339	0	0	NS		DNA
CVC1_HCMVA Capsid vertex component 1 OS=Human cytomegalovirus (strain AD169) OX=10360 GN=CVC1 PE=3 SV=1	90.9091	P16799	0.135766	0	0	NS		DNA
C_HENDH Protein C OS=Hendra virus (isolate Horse/Autralia/Hendra/1994) OX=928303 GN=P/V/C PE=2 SV=1	76.2766	O55779	0.221473	0	0	NS		RNA
Q9YQ39_9ALPH UL47 OS=Suid alphaherpesvirus 1 OX=10345 GN=UL47 PE=4 SV=1	90.9091	Q9YQ39	0.221526	0	0	NS		DNA
G3G8X7_9ALPH Tripartite terminase subunit 2 OS=Suid alphaherpesvirus 1 OX=10345 GN=UL33 PE=3 SV=1	74.2157	G3G8X7	0.25754	0	0	NS		DNA
G3G966_9ALPH Polymerase processivity subunit OS=Suid alphaherpesvirus 1 OX=10345 GN=UL42 PE=4 SV=1	90.9091	G3G966	0.406906	0	0	NS		DNA
W_NIPAV Protein W OS=Nipah virus OX=121791 GN=P/V/C PE=1 SV=1	94.6874	P0C1C7	0.187099	0	0	NS		RNA
RDRP_ISAV8 RNA-directed RNA polymerase catalytic subunit OS=Infectious salmon anemia virus (isolate Atlantic salmon/Norway/810/9/99) OX=652965 GN=Segment-2 PE=3 SV=1	90.9549	Q8V3T6	0.068139	0	0	NS		RNA
NCAP_ISAV8 Nucleoprotein OS=Infectious salmon anemia virus (isolate Atlantic salmon/Norway/810/9/99) OX=652965 GN=Segment-3 PE=1 SV=1	95.695	Q8V3T7	0.091327	0	1	NS		RNA
ORF32_VZVD Phosphoprotein 32 OS=Varicella-zoster virus (strain Dumas) OX=10338 GN=ORF32 PE=3 SV=1	68.3536	P09285	0.210332	0	0	?	No Structure Information	DNA
NS5A_IBVB Non-structural protein 5a OS=Avian infectious bronchitis virus (strain Beaudette) OX=11122 GN=5a PE=4 SV=1	30.3641	Q89613	0.298243	0	0	?	No Structure Information	RNA
M22_HRSVB Matrix M2-2 OS=Human respiratory syncytial virus B (strain B1) OX=79692 GN=M2-2 PE=3 SV=1	72.7502	O42047	0.654353	0	0	?	No Structure Information	RNA
A2SUF1_FHV1 Membrane protein US9 OS=Feline herpesvirus 1 OX=10334 GN=US9 PE=2 SV=1	76.1163	A2SUF1	0.069928	0	1	?	No Structure Information	DNA
D1FXT2_FHV1 Envelope glycoprotein N OS=Feline herpesvirus 1 OX=10334 GN=UL49.5 PE=2 SV=1	22.899	D1FXT2	0.2947	0	2	?	No Structure Information	DNA
D1FXS9_FHV1 DNA primase OS=Feline herpesvirus 1 OX=10334 GN=UL52 PE=2 SV=1	90.9091	D1FXS9	0.184989	0	0	?	No Structure Information	DNA
Q69365_FHV1 Membrane protein UL45 OS=Feline herpesvirus 1 OX=10334 GN=UL45 PE=2 SV=1	64.7813	Q69365	0.213236	0	1	?	No Structure Information	DNA
D1FXY4_FHV1 Virion protein US2 OS=Feline herpesvirus 1 OX=10334 GN=US2 PE=2 SV=1	5.03778	D1FXY4	0.495932	0	0	?	No Structure Information	DNA
Q19B59_9ALPH L1 OS=Gallid alphaherpesvirus 2 OX=10390 GN=MDV078.1 PE=4 SV=1	38.0124	Q19B59	0.349468	0	0	?	No Structure Information	DNA
Q19B84_9ALPH Uncharacterized protein OS=Gallid alphaherpesvirus 2 OX=10390 GN=MDV071.8 PE=4 SV=1	63.1555	Q19B84	0.278082	0	0	?	No Structure Information	DNA
Q159J4_9ALPH Uncharacterized protein OS=Gallid alphaherpesvirus 2 OX=10390 GN=MDV005.3 PE=4 SV=1	34.0279	Q159J4	0.219656	0	0	?	No Structure Information	DNA
A7KQA5_9ALPH Uncharacterized protein OS=Gallid alphaherpesvirus 2 OX=10390 GN=MDV085 PE=4 SV=1	36.5926	A7KQA5	0.507343	0	0	?	No Structure Information	DNA
Q19B14_9ALPH Uncharacterized protein OS=Gallid alphaherpesvirus 2 OX=10390 GN=MDV98.3 PE=4 SV=1	50.1717	Q19B14	0.702437	0	0	?	No Structure Information	DNA
Q6R5R2_9ALPH MDV102 OS=Gallid alphaherpesvirus 2 OX=10390 GN=MDV082 PE=4 SV=1	70.5061	Q6R5R2	0.374108	0	0	?	No Structure Information	DNA
A7KQC0_9ALPH Uncharacterized protein OS=Gallid alphaherpesvirus 2 OX=10390 GN=MDV091.5 PE=4 SV=1	83.3066	A7KQC0	0.496554	0	0	?	No Structure Information	DNA
Q19B31_9ALPH Uncharacterized protein OS=Gallid alphaherpesvirus 2 OX=10390 GN=MDV089.5 PE=4 SV=1	52.4158	Q19B31	0.325461	0	0	?	No Structure Information	DNA
Q159F5_9ALPH Uncharacterized protein OS=Gallid alphaherpesvirus 2 OX=10390 GN=MDV002.3 PE=4 SV=1	20.861	Q159F5	0.472118	0	0	?	No Structure Information	DNA
Q9IBJ9_9ALPH Growth related transitionally-controlled tumor protein-binding protein OS=Gallid alphaherpesvirus 2 OX=10390 GN=R-LORF12 PE=4 SV=1	66.0866	Q9IBJ9	0.581921	0	0	?	No Structure Information	DNA
Q9IBS5_9ALPH LORF9 OS=Gallid alphaherpesvirus 2 OX=10390 GN=LORF9 PE=4 SV=1	90.3595	Q9IBS5	0.274864	0	0	?	No Structure Information	DNA
Q19B05_9ALPH Uncharacterized protein OS=Gallid alphaherpesvirus 2 OX=10390 GN=MDV081 PE=4 SV=1	40.3939	Q19B05	0.54601	0	0	?	No Structure Information	DNA
A7KQ66_9ALPH Uncharacterized protein OS=Gallid alphaherpesvirus 2 OX=10390 GN=MDV072.4 PE=4 SV=1	80.6274	A7KQ66	0.696216	0	0	?	No Structure Information	DNA
Q159U4_9ALPH Uncharacterized protein OS=Gallid alphaherpesvirus 2 OX=10390 GN=MDV006.3 PE=4 SV=1	42.9357	Q159U4	0	0	0	?	No Structure Information	DNA
Q9IBJ5_9ALPH R-LORF3 OS=Gallid alphaherpesvirus 2 OX=10390 GN=R-LORF3 PE=4 SV=1	30.8908	Q9IBJ5	0.376476	0	1	?	No Structure Information	DNA
Q19BE4_9ALPH HSV-1 UL8.5-like protein OS=Gallid alphaherpesvirus 2 OX=10390 GN=MDV020.5 PE=4 SV=1	90.9091	Q19BE4	0.172974	0	0	?	No Structure Information	DNA
Q6R5Z7_9ALPH MHC class II invariant chain-binding protein OS=Gallid alphaherpesvirus 2 OX=10390 GN=RLORF10 PE=4 SV=1	53.515	Q6R5Z7	0.558744	0	0	?	No Structure Information	DNA
A7KPV9_9ALPH R-LORF6 OS=Gallid alphaherpesvirus 2 OX=10390 GN=MDV005.1 PE=4 SV=1	41.1724	A7KPV9	0.171664	0	0	?	No Structure Information	DNA
Q6R5S0_9ALPH 14 kDa lytic phase protein alternate b OS=Gallid alphaherpesvirus 2 OX=10390 GN=MDV006 b+c PE=4 SV=1	74.3989	Q6R5S0	0.543591	0	0	?	No Structure Information	DNA
Q77Q70_9ALPH 14-kDa lytic protein C OS=Gallid alphaherpesvirus 2 OX=10390 GN=R-LORF9 PE=2 SV=1	44.6989	Q77Q70	0.210987	0	0	?	No Structure Information	DNA
Q19B18_9ALPH Uncharacterized protein OS=Gallid alphaherpesvirus 2 OX=10390 GN=MDV096.5 PE=4 SV=1	28.4635	Q19B18	0.496613	0	0	?	No Structure Information	DNA
Q9IBT1_9ALPH DNA polymerase OS=Gallid alphaherpesvirus 2 OX=10390 GN=UL42 PE=4 SV=1	90.9091	Q9IBT1	0.358645	0	0	?	No Structure Information	DNA
A7KQA9_9ALPH Cytoplasmic protein OS=Gallid alphaherpesvirus 2 OX=10390 GN=MDV086 PE=4 SV=1	75.6583	A7KQA9	0	0	0	?	No Structure Information	DNA
Q6R5R0_9ALPH Antisense RNA protein OS=Gallid alphaherpesvirus 2 OX=10390 GN=MDV083 PE=4 SV=1	61.0946	Q6R5R0	0.394105	0	0	?	No Structure Information	DNA
Q159J7_9ALPH Uncharacterized protein OS=Gallid alphaherpesvirus 2 OX=10390 GN=MDV005.5 PE=4 SV=1	25.2805	Q159J7	0.317524	0	0	?	No Structure Information	DNA
Q19BG0_9ALPH Uncharacterized protein OS=Gallid alphaherpesvirus 2 OX=10390 GN=MDV011.5 PE=4 SV=1	24.8683	Q19BG0	0.570893	0	0	?	No Structure Information	DNA
Q19B38_9ALPH Uncharacterized protein OS=Gallid alphaherpesvirus 2 OX=10390 GN=MDV097.9 PE=4 SV=1	20.2427	Q19B38	0	0	0	?	No Structure Information	DNA
A7KQ33_9ALPH Uncharacterized protein OS=Gallid alphaherpesvirus 2 OX=10390 GN=MDV049.1 PE=4 SV=1	39.9588	A7KQ33	0.33565	0	0	?	No Structure Information	DNA
Q159N1_9ALPH Uncharacterized protein OS=Gallid alphaherpesvirus 2 OX=10390 GN=MDV006.2 PE=4 SV=1	7.85436	Q159N1	0.366559	0	0	?	No Structure Information	DNA
Q6R5S7_9ALPH LORF10 OS=Gallid alphaherpesvirus 2 OX=10390 GN=LORF10 PE=4 SV=1	90.8862	Q6R5S7	0.376891	0	0	?	No Structure Information	DNA
Q159G5_9ALPH Uncharacterized protein OS=Gallid alphaherpesvirus 2 OX=10390 GN=MDV005.2 PE=4 SV=1	85.1156	Q159G5	0.714096	0	0	?	No Structure Information	DNA
Q19B50_9ALPH Uncharacterized protein OS=Gallid alphaherpesvirus 2 OX=10390 GN=MDV000.5 PE=4 SV=1	59.7893	Q19B50	0.61037	0	0	?	No Structure Information	DNA
Q77Q58_9ALPH Tegument phosphoprotein VP13/14 OS=Gallid alphaherpesvirus 2 OX=10390 GN=UL47 PE=4 SV=1	91.0694	Q77Q58	0.060537	0	0	?	No Structure Information	DNA
Q19BG6_9ALPH C1q-binding protein OS=Gallid alphaherpesvirus 2 OX=10390 GN=R-LORF13 PE=4 SV=1	8.58713	Q19BG6	0.129924	0	0	?	No Structure Information	DNA
A7KPV0_9ALPH Uncharacterized protein OS=Gallid alphaherpesvirus 2 OX=10390 GN=MDV001 PE=4 SV=1	68.697	A7KPV0	0.496167	0	0	?	No Structure Information	DNA
Q6R5Z6_9ALPH R-LORF11 OS=Gallid alphaherpesvirus 2 OX=10390 GN=RLORF11 PE=4 SV=1	52.1411	Q6R5Z6	0.356248	0	0	?	No Structure Information	DNA
Q6R5Q1_9ALPH Protein SORF4 OS=Gallid alphaherpesvirus 2 OX=10390 GN=SORF4 PE=4 SV=1	84.9095	Q6R5Q1	0.190364	0	0	?	No Structure Information	DNA
Q6R5Z8_9ALPH R-LORF8 OS=Gallid alphaherpesvirus 2 OX=10390 GN=RLORF8 PE=4 SV=1	49.5535	Q6R5Z8	0.245697	0	0	?	No Structure Information	DNA
Q19BF1_9ALPH HSV-1 UL3.5-like protein OS=Gallid alphaherpesvirus 2 OX=10390 GN=MDV015.5 PE=4 SV=1	28.6009	Q19BF1	0.583083	0	0	?	No Structure Information	DNA
Q6R5S6_9ALPH LORF11 OS=Gallid alphaherpesvirus 2 OX=10390 GN=LORF11 PE=4 SV=1	93.1761	Q6R5S6	0.178757	0	0	?	No Structure Information	DNA
Q19B93_9ALPH Uncharacterized protein OS=Gallid alphaherpesvirus 2 OX=10390 GN=MDV063.5 PE=4 SV=1	28.4177	Q19B93	0.248374	0	0	?	No Structure Information	DNA
Q19BD3_9ALPH MDV031.5 OS=Gallid alphaherpesvirus 2 OX=10390 GN=MDV031.5 PE=4 SV=1	89.6954	Q19BD3	0.607106	0	0	?	No Structure Information	DNA
Q19B54_9ALPH Uncharacterized protein OS=Gallid alphaherpesvirus 2 OX=10390 GN=MDV002.6 PE=4 SV=1	34.8523	Q19B54	0.250116	0	0	?	No Structure Information	DNA
Q69283_9ALPH Growth hormone-binding protein OS=Gallid alphaherpesvirus 2 OX=10390 GN=SORF2 PE=1 SV=1	65.6057	Q69283	0.122127	0	0	?	No Structure Information	DNA
Q159J2_9ALPH 23-kDa nuclear protein OS=Gallid alphaherpesvirus 2 OX=10390 GN=MDV004 PE=4 SV=1	59.7664	Q159J2	0.049709	0	0	?	No Structure Information	DNA
A7KQ43_9ALPH UL44A OS=Gallid alphaherpesvirus 2 OX=10390 GN=MDV057 PE=4 SV=1	0	A7KQ43	0	0	0	?	No Structure Information	DNA
Q19BF8_9ALPH Uncharacterized protein OS=Gallid alphaherpesvirus 2 OX=10390 GN=MDV012.4 PE=4 SV=1	6.43462	Q19BF8	0.165579	0	0	?	No Structure Information	DNA
Q19BF7_9ALPH Uncharacterized protein OS=Gallid alphaherpesvirus 2 OX=10390 GN=MDV012.8 PE=4 SV=1	46.4163	Q19BF7	0.304025	0	0	?	No Structure Information	DNA
Q19BG2_9ALPH Uncharacterized protein OS=Gallid alphaherpesvirus 2 OX=10390 GN=MDV008.8 PE=4 SV=1	13.144	Q19BG2	0.281097	0	1	?	No Structure Information	DNA
Q19B67_9ALPH Uncharacterized protein OS=Gallid alphaherpesvirus 2 OX=10390 GN=MDV005.6 PE=4 SV=1	43.0044	Q19B67	0.07057	0	0	?	No Structure Information	DNA
Q19B26_9ALPH Uncharacterized protein OS=Gallid alphaherpesvirus 2 OX=10390 GN=MDV092.4 PE=4 SV=1	87.6803	Q19B26	0.633354	0	0	?	No Structure Information	DNA
A4KWE3_9ALPH Truncated UL13 OS=Gallid alphaherpesvirus 2 OX=10390 GN=MDV025.1 PE=4 SV=1	70.3	A4KWE3	0.24228	0	0	?	No Structure Information	DNA
A7KQC3_9ALPH Uncharacterized protein OS=Gallid alphaherpesvirus 2 OX=10390 GN=MDV092.8 PE=4 SV=1	28.7383	A7KQC3	0.376868	0	0	?	No Structure Information	DNA
A7KQC6_9ALPH Uncharacterized protein OS=Gallid alphaherpesvirus 2 OX=10390 GN=MDV094.5 PE=4 SV=1	64.8042	A7KQC6	0.410176	0	0	?	No Structure Information	DNA
Q19B06_9ALPH Uncharacterized protein OS=Gallid alphaherpesvirus 2 OX=10390 GN=MDV102.5 PE=4 SV=1	21.8915	Q19B06	0	0	0	?	No Structure Information	DNA
A7KQA6_9ALPH Uncharacterized protein OS=Gallid alphaherpesvirus 2 OX=10390 GN=MDV085.3 PE=4 SV=1	5.72475	A7KQA6	0.275631	0	0	?	No Structure Information	DNA
Q9IBS9_9ALPH LORF8 OS=Gallid alphaherpesvirus 2 OX=10390 GN=LORF8 PE=4 SV=1	66.7048	Q9IBS9	0.286861	0	0	?	No Structure Information	DNA
A7KQD1_9ALPH Uncharacterized protein OS=Gallid alphaherpesvirus 2 OX=10390 GN=MDV097.3 PE=4 SV=1	17.6093	A7KQD1	0.41932	0	0	?	No Structure Information	DNA
A7KPV7_9ALPH R-LORF5 OS=Gallid alphaherpesvirus 2 OX=10390 GN=MDV003.6 PE=4 SV=1	7.39638	A7KPV7	0.264665	0	0	?	No Structure Information	DNA
Q19B20_9ALPH Uncharacterized protein OS=Gallid alphaherpesvirus 2 OX=10390 GN=MDV095.5 PE=4 SV=1	41.7907	Q19B20	0.135056	0	0	?	No Structure Information	DNA
Q19BC4_9ALPH C2H2 domain protein OS=Gallid alphaherpesvirus 2 OX=10390 GN=MDV038.5 PE=4 SV=1	22.2578	Q19BC4	0.074886	0	0	?	No Structure Information	DNA
A7KQ74_9ALPH Uncharacterized protein OS=Gallid alphaherpesvirus 2 OX=10390 GN=MDV075.2 PE=4 SV=1	90.8862	A7KQ74	0.324556	0	0	?	No Structure Information	DNA
A7KQ45_9ALPH Uncharacterized protein OS=Gallid alphaherpesvirus 2 OX=10390 GN=MDV057.4 PE=4 SV=1	88.0467	A7KQ45	0.410545	0	0	?	No Structure Information	DNA
A7KQ36_9ALPH LORF7 OS=Gallid alphaherpesvirus 2 OX=10390 GN=MDV050.5 PE=4 SV=1	70.8496	A7KQ36	0.205584	0	0	?	No Structure Information	DNA
S4VDR9_9RHAB Phosphoprotein OS=Viral hemorrhagic septicemia virus OX=11287 GN=P PE=4 SV=1	90.9091	S4VDR9	0.257946	0	0	?	No Structure Information	RNA
H9TEX2_9ALPC 3B OS=Canine coronavirus OX=11153 PE=4 SV=1	9.18251	H9TEX2	0.24168	0	0	?	No Structure Information	RNA
D2WXL8_9ALPC 3A OS=Canine coronavirus OX=11153 GN=ORF3a PE=4 SV=1	82.7112	D2WXL8	0.29262	0	0	?	No Structure Information	RNA
Q27HF6_9ALPC 7B OS=Canine coronavirus OX=11153 GN=7b PE=4 SV=1	87.6116	Q27HF6	0.24125	0	0	?	No Structure Information	RNA
VC02_VACCT Kelch repeat protein C2 OS=Vaccinia virus (strain Tian Tan) OX=10253 GN=TC2L PE=3 SV=1	90.9091	Q9JFG1	0.235963	0	0	?	No Structure Information	DNA
VTF3L_VACCT Intermediate transcription factor 3 large subunit OS=Vaccinia virus (strain Tian Tan) OX=10253 GN=VITF3L PE=3 SV=1	90.9091	Q77TH8	0.164674	0	0	?	No Structure Information	DNA
VB10_VACCT Kelch repeat protein B10 OS=Vaccinia virus (strain Tian Tan) OX=10253 GN=TB10R PE=3 SV=1	90.4969	Q77TF6	0.74222	0	0	?	No Structure Information	DNA
Q9JFD3_VACCT Uncharacterized protein OS=Vaccinia virus (strain Tian Tan) OX=10253 PE=4 SV=1	44.8592	Q9JFD3	0.271036	0	0	?	No Structure Information	DNA
Q9JF59_VACCT TA47R OS=Vaccinia virus (strain Tian Tan) OX=10253 PE=4 SV=1	90.1534	Q9JF59	0.261319	0	0	?	No Structure Information	DNA
Q9JF87_VACCT Uncharacterized protein OS=Vaccinia virus (strain Tian Tan) OX=10253 PE=4 SV=1	64.0714	Q9JF87	0.266243	0	0	?	No Structure Information	DNA
Q77TJ3_VACCT Uncharacterized protein OS=Vaccinia virus (strain Tian Tan) OX=10253 PE=4 SV=1	1.90062	Q77TJ3	0.349789	0	0	?	No Structure Information	DNA
Q9JFD1_VACCT Uncharacterized protein OS=Vaccinia virus (strain Tian Tan) OX=10253 PE=4 SV=1	46.2789	Q9JFD1	0.232159	0	0	?	No Structure Information	DNA
Q9JFG2_VACCT TC4L OS=Vaccinia virus (strain Tian Tan) OX=10253 PE=4 SV=1	86.5354	Q9JFG2	0.255672	0	0	?	No Structure Information	DNA
Q9JF51_VACCT TA58L OS=Vaccinia virus (strain Tian Tan) OX=10253 PE=4 SV=1	89.9473	Q9JF51	0.285013	0	0	?	No Structure Information	DNA
Q77TI2_VACCT TA20L OS=Vaccinia virus (strain Tian Tan) OX=10253 PE=4 SV=1	77.994	Q77TI2	0.521559	0	0	?	No Structure Information	DNA
Q77TI1_VACCT Uncharacterized protein OS=Vaccinia virus (strain Tian Tan) OX=10253 PE=4 SV=1	70.5519	Q77TI1	0.564222	0	0	?	No Structure Information	DNA
Q77TJ9_VACCT Uncharacterized protein OS=Vaccinia virus (strain Tian Tan) OX=10253 PE=4 SV=1	47.6529	Q77TJ9	0.543787	0	0	?	No Structure Information	DNA
Q9JFE6_VACCT TF8L OS=Vaccinia virus (strain Tian Tan) OX=10253 PE=4 SV=1	23.2425	Q9JFE6	0.181565	0	0	?	No Structure Information	DNA
Q77TG0_VACCT TB3R OS=Vaccinia virus (strain Tian Tan) OX=10253 PE=4 SV=1	53.3776	Q77TG0	0.339671	0	0	?	No Structure Information	DNA
Q9JF77_VACCT TA26R OS=Vaccinia virus (strain Tian Tan) OX=10253 PE=4 SV=1	20.2427	Q9JF77	0.394585	0	0	?	No Structure Information	DNA
Q77TP0_VACCT TC12L OS=Vaccinia virus (strain Tian Tan) OX=10253 PE=4 SV=1	35.9973	Q77TP0	0.286948	0	0	?	No Structure Information	DNA
Q77TM7_VACCT Uncharacterized protein OS=Vaccinia virus (strain Tian Tan) OX=10253 PE=4 SV=1	74.0096	Q77TM7	0.526133	0	0	?	No Structure Information	DNA
Q9JFF6_VACCT TK1L OS=Vaccinia virus (strain Tian Tan) OX=10253 PE=4 SV=1	58.9192	Q9JFF6	0.358879	0	0	?	No Structure Information	DNA
Q77TF7_VACCT TB9R OS=Vaccinia virus (strain Tian Tan) OX=10253 PE=4 SV=1	23.7463	Q77TF7	0.125963	0	0	?	No Structure Information	DNA
Q77TJ6_VACCT Uncharacterized protein OS=Vaccinia virus (strain Tian Tan) OX=10253 PE=4 SV=1	48.2711	Q77TJ6	0.093267	0	0	?	No Structure Information	DNA
Q9JFG3_VACCT TC6L OS=Vaccinia virus (strain Tian Tan) OX=10253 PE=4 SV=1	76.5285	Q9JFG3	0.040269	0	0	?	No Structure Information	DNA
Q9JFH1_VACCT TC14L OS=Vaccinia virus (strain Tian Tan) OX=10253 PE=4 SV=1	63.3387	Q9JFH1	0.31139	0	0	?	No Structure Information	DNA
Q77TG1_VACCT Uncharacterized protein OS=Vaccinia virus (strain Tian Tan) OX=10253 PE=4 SV=1	64.5294	Q77TG1	0.520361	0	0	?	No Structure Information	DNA
Q9JFF0_VACCT TF3L OS=Vaccinia virus (strain Tian Tan) OX=10253 PE=4 SV=1	90.9091	Q9JFF0	0.153257	0	0	?	No Structure Information	DNA
Q77TG6_VACCT Uncharacterized protein OS=Vaccinia virus (strain Tian Tan) OX=10253 PE=4 SV=1	28.4177	Q77TG6	0.62484	0	0	?	No Structure Information	DNA
Q9JFG9_VACCT TC10L OS=Vaccinia virus (strain Tian Tan) OX=10253 PE=4 SV=1	85.6881	Q9JFG9	0.834442	0	0	?	No Structure Information	DNA
Q77TJ7_VACCT Uncharacterized protein OS=Vaccinia virus (strain Tian Tan) OX=10253 PE=4 SV=1	25.3034	Q77TJ7	0.250416	0	0	?	No Structure Information	DNA
Q77TH5_VACCT Uncharacterized protein OS=Vaccinia virus (strain Tian Tan) OX=10253 PE=4 SV=1	88.1612	Q77TH5	0.571157	0	0	?	No Structure Information	DNA
Q9JF42_VACCT TB11R OS=Vaccinia virus (strain Tian Tan) OX=10253 PE=4 SV=1	76.8262	Q9JF42	0.158353	0	0	?	No Structure Information	DNA
Q77TI0_VACCT Uncharacterized protein OS=Vaccinia virus (strain Tian Tan) OX=10253 PE=4 SV=1	31.8525	Q77TI0	0.432167	0	0	?	No Structure Information	DNA
Q77TP1_VACCT TC13L OS=Vaccinia virus (strain Tian Tan) OX=10253 PE=4 SV=1	55.782	Q77TP1	0.375118	0	0	?	No Structure Information	DNA
Q77TN3_VACCT TK6L OS=Vaccinia virus (strain Tian Tan) OX=10253 PE=4 SV=1	47.4697	Q77TN3	0.306083	0	0	?	No Structure Information	DNA
Q9JFA4_VACCT TD5R OS=Vaccinia virus (strain Tian Tan) OX=10253 PE=4 SV=1	93.1761	Q9JFA4	0.161834	0	0	?	No Structure Information	DNA
Q9JFF7_VACCT TM2L OS=Vaccinia virus (strain Tian Tan) OX=10253 PE=4 SV=1	88.9856	Q9JFF7	0.46849	0	0	?	No Structure Information	DNA
Q77TI6_VACCT TA9R OS=Vaccinia virus (strain Tian Tan) OX=10253 PE=4 SV=1	89.123	Q77TI6	0.151663	0	0	?	No Structure Information	DNA
Q9JF92_VACCT Uncharacterized protein OS=Vaccinia virus (strain Tian Tan) OX=10253 PE=4 SV=1	71.2159	Q9JF92	0.568615	0	0	?	No Structure Information	DNA
Q77TN0_VACCT TF6L OS=Vaccinia virus (strain Tian Tan) OX=10253 PE=4 SV=1	4.12182	Q77TN0	0.094824	0	0	?	No Structure Information	DNA
Q9JF61_VACCT TA45R OS=Vaccinia virus (strain Tian Tan) OX=10253 PE=4 SV=1	90.4282	Q9JF61	0.311939	0	0	?	No Structure Information	DNA
Q9JFH2_VACCT TC15L OS=Vaccinia virus (strain Tian Tan) OX=10253 PE=4 SV=1	40.8518	Q9JFH2	0.364537	0	0	?	No Structure Information	DNA
Q9JFE2_VACCT Uncharacterized protein OS=Vaccinia virus (strain Tian Tan) OX=10253 PE=4 SV=1	0.45798	Q9JFE2	0.213369	0	0	?	No Structure Information	DNA
Q9ICB6_VACCT TB23R OS=Vaccinia virus (strain Tian Tan) OX=10253 PE=4 SV=1	90.9091	Q9ICB6	0.271111	0	0	?	No Structure Information	DNA
Q9ICB4_VACCT Uncharacterized protein OS=Vaccinia virus (strain Tian Tan) OX=10253 PE=4 SV=1	69.4298	Q9ICB4	0.633948	0	0	?	No Structure Information	DNA
Q9JFH0_VACCT TC11L OS=Vaccinia virus (strain Tian Tan) OX=10253 PE=4 SV=1	20.0824	Q9JFH0	0.175526	0	0	?	No Structure Information	DNA
Q9JFH3_VACCT TC16R OS=Vaccinia virus (strain Tian Tan) OX=10253 PE=4 SV=1	39.7985	Q9JFH3	0	0	0	?	No Structure Information	DNA
Q77TH7_VACCT Uncharacterized protein OS=Vaccinia virus (strain Tian Tan) OX=10253 PE=4 SV=1	43.2104	Q77TH7	0.523583	0	0	?	No Structure Information	DNA
Q9JF78_VACCT TA27L OS=Vaccinia virus (strain Tian Tan) OX=10253 PE=4 SV=1	86.7186	Q9JF78	0.115732	0	0	?	No Structure Information	DNA
Q9JF97_VACCT TD13L OS=Vaccinia virus (strain Tian Tan) OX=10253 PE=4 SV=1	23.8608	Q9JF97	0.124282	0	0	?	No Structure Information	DNA
Q77TL6_VACCT Uncharacterized protein OS=Vaccinia virus (strain Tian Tan) OX=10253 PE=4 SV=1	12.5487	Q77TL6	0.365949	0	0	?	No Structure Information	DNA
Q9JFB9_VACCT TL3L OS=Vaccinia virus (strain Tian Tan) OX=10253 PE=4 SV=1	83.3066	Q9JFB9	0.118184	0	0	?	No Structure Information	DNA
Q9JFE4_VACCT TF11L OS=Vaccinia virus (strain Tian Tan) OX=10253 PE=4 SV=1	90.9091	Q9JFE4	0.199485	0	0	?	No Structure Information	DNA
Q77TF5_VACCT TB15R OS=Vaccinia virus (strain Tian Tan) OX=10253 PE=4 SV=1	65.6973	Q77TF5	0.199332	0	0	?	No Structure Information	DNA
Q9JFE7_VACCT TF7L OS=Vaccinia virus (strain Tian Tan) OX=10253 PE=4 SV=1	32.0357	Q9JFE7	0.163024	0	0	?	No Structure Information	DNA
Q9JFD8_VACCT TE2L OS=Vaccinia virus (strain Tian Tan) OX=10253 PE=4 SV=1	91.0007	Q9JFD8	0.103653	0	0	?	No Structure Information	DNA
Q77TK0_VACCT Uncharacterized protein OS=Vaccinia virus (strain Tian Tan) OX=10253 PE=4 SV=1	30.7992	Q77TK0	0.52922	0	0	?	No Structure Information	DNA
Q9JFG5_VACCT Uncharacterized protein OS=Vaccinia virus (strain Tian Tan) OX=10253 PE=4 SV=1	86.1003	Q9JFG5	0.456555	0	0	?	No Structure Information	DNA
Q9JFF3_VACCT Uncharacterized protein OS=Vaccinia virus (strain Tian Tan) OX=10253 PE=4 SV=1	25.2576	Q9JFF3	0.319301	0	0	?	No Structure Information	DNA
Q9JF35_VACCT TB18R OS=Vaccinia virus (strain Tian Tan) OX=10253 PE=4 SV=1	90.9091	Q9JF35	0.088961	0	0	?	No Structure Information	DNA
Q77TG8_VACCT Uncharacterized protein OS=Vaccinia virus (strain Tian Tan) OX=10253 PE=4 SV=1	79.3909	Q77TG8	0.78084	0	0	?	No Structure Information	DNA
Q9JFG6_VACCT TC8L OS=Vaccinia virus (strain Tian Tan) OX=10253 PE=4 SV=1	88.4589	Q9JFG6	0.632215	0	0	?	No Structure Information	DNA
Q9JF88_VACCT Uncharacterized protein OS=Vaccinia virus (strain Tian Tan) OX=10253 PE=4 SV=1	41.1495	Q9JF88	0.296651	0	0	?	No Structure Information	DNA
Q77TJ0_VACCT Uncharacterized protein OS=Vaccinia virus (strain Tian Tan) OX=10253 PE=4 SV=1	8.38104	Q77TJ0	0.27591	0	0	?	No Structure Information	DNA
Q77TK9_VACCT Uncharacterized protein OS=Vaccinia virus (strain Tian Tan) OX=10253 PE=4 SV=1	31.8754	Q77TK9	0.621235	0	0	?	No Structure Information	DNA
Q77TN1_VACCT Uncharacterized protein OS=Vaccinia virus (strain Tian Tan) OX=10253 PE=4 SV=1	45.2943	Q77TN1	0.682124	0	0	?	No Structure Information	DNA
Q77TN6_VACCT Uncharacterized protein OS=Vaccinia virus (strain Tian Tan) OX=10253 PE=4 SV=1	7.0758	Q77TN6	0.241438	0	0	?	No Structure Information	DNA
Q9JF58_VACCT Uncharacterized protein OS=Vaccinia virus (strain Tian Tan) OX=10253 PE=4 SV=1	37.3712	Q9JF58	0.357201	0	0	?	No Structure Information	DNA
Q77TF8_VACCT TB7R OS=Vaccinia virus (strain Tian Tan) OX=10253 PE=4 SV=1	79.826	Q77TF8	0.442539	0	0	?	No Structure Information	DNA
Q9JFH6_VACCT Uncharacterized protein OS=Vaccinia virus (strain Tian Tan) OX=10253 PE=4 SV=1	41.0579	Q9JFH6	0	0	0	?	No Structure Information	DNA
A0A2D2AMJ6_9PAPI E4 OS=Human papillomavirus sp. OX=192971 GN=E4 PE=4 SV=1	65.6057	A0A2D2AMJ6	0.219877	0	0	?	No Structure Information	DNA
Q77Z86_CDVO C protein OS=Canine distemper virus (strain Onderstepoort) OX=11233 PE=4 SV=1	77.2842	Q77Z86	0.169494	0	0	?	No Structure Information	RNA
NS8A_CVHSA Protein non-structural 8a OS=Human SARS coronavirus OX=694009 GN=8a PE=3 SV=1	64.0485	Q7TFA0	0	0	0	?	No Structure Information	RNA
B3UXS1_MUHV1 M149 OS=Muromegalovirus WP15B OX=524651 GN=m149 PE=4 SV=1	78.223	B3UXS1	0.132072	0	0	?	No Structure Information	DNA
B3UXJ0_MUHV1 M58 OS=Muromegalovirus WP15B OX=524651 GN=m58 PE=4 SV=1	90.7488	B3UXJ0	0.415131	0	0	?	No Structure Information	DNA
B3UXP7_MUHV1 M124.1 OS=Muromegalovirus WP15B OX=524651 GN=m124.1 PE=4 SV=1	65.9492	B3UXP7	0.576623	0	0	?	No Structure Information	DNA
B3UXN3_MUHV1 M116 OS=Muromegalovirus WP15B OX=524651 GN=M116 PE=4 SV=1	96.6338	B3UXN3	0.79065	0	0	?	No Structure Information	DNA
B3UXC4_MUHV1 M166.5 OS=Muromegalovirus WP15B OX=524651 GN=m166.5 PE=4 SV=1	90.9091	B3UXC4	0.182399	0	0	?	No Structure Information	DNA
B3UXQ5_MUHV1 M134 OS=Muromegalovirus WP15B OX=524651 GN=m134 PE=4 SV=1	79.6428	B3UXQ5	0.177471	0	0	?	No Structure Information	DNA
B3UXT2_MUHV1 M160 OS=Muromegalovirus WP15B OX=524651 GN=m160 PE=4 SV=1	90.9091	B3UXT2	0.648558	0	0	?	No Structure Information	DNA
B3UXK7_MUHV1 M84.2 OS=Muromegalovirus WP15B OX=524651 GN=m84.2 PE=4 SV=1	41.1037	B3UXK7	0.070707	0	0	?	No Structure Information	DNA
B3UXS0_MUHV1 M148 OS=Muromegalovirus WP15B OX=524651 GN=m148 PE=4 SV=1	21.3419	B3UXS0	0.343752	0	0	?	No Structure Information	DNA
B3UXG4_MUHV1 M34.2 OS=Muromegalovirus WP15B OX=524651 GN=m34.2 PE=4 SV=1	49.5764	B3UXG4	0.06842	0	0	?	No Structure Information	DNA
B3UXF0_MUHV1 M23.1 OS=Muromegalovirus WP15B OX=524651 GN=m23.1 PE=4 SV=1	52.6677	B3UXF0	0.503272	0	0	?	No Structure Information	DNA
B3UXL5_MUHV1 M92 OS=Muromegalovirus WP15B OX=524651 GN=M92 PE=4 SV=1	90.1076	B3UXL5	0.192535	0	0	?	No Structure Information	DNA
B3UXK4_MUHV1 Upper matrix phosphoprotein OS=Muromegalovirus WP15B OX=524651 GN=M82 PE=4 SV=1	91.0465	B3UXK4	0.171756	0	0	?	No Structure Information	DNA
B3UXF5_MUHV1 M26 OS=Muromegalovirus WP15B OX=524651 GN=M26 PE=4 SV=1	64.7813	B3UXF5	0.19407	0	0	?	No Structure Information	DNA
B3UXF1_MUHV1 M24 OS=Muromegalovirus WP15B OX=524651 GN=M24 PE=4 SV=1	87.6116	B3UXF1	0.072611	0	0	?	No Structure Information	DNA
B3UXC7_MUHV1 M169 OS=Muromegalovirus WP15B OX=524651 GN=m169 PE=4 SV=1	21.4106	B3UXC7	0.13934	0	0	?	No Structure Information	DNA
B3UXN6_MUHV1 M119 OS=Muromegalovirus WP15B OX=524651 GN=m119 PE=4 SV=1	84.36	B3UXN6	0.782374	0	0	?	No Structure Information	DNA
B3UXE5_MUHV1 M18 OS=Muromegalovirus WP15B OX=524651 GN=m18 PE=4 SV=1	90.9091	B3UXE5	0.432887	0	0	?	No Structure Information	DNA
B3UXL9_MUHV1 M96 OS=Muromegalovirus WP15B OX=524651 GN=M96 PE=4 SV=1	67.3002	B3UXL9	0.132372	0	0	?	No Structure Information	DNA
B3UXL8_MUHV1 M95 OS=Muromegalovirus WP15B OX=524651 GN=M95 PE=4 SV=1	90.9091	B3UXL8	0.12767	0	0	?	No Structure Information	DNA
B3UXQ3_MUHV1 M132.1 OS=Muromegalovirus WP15B OX=524651 GN=m132.1 PE=4 SV=1	82.2991	B3UXQ3	0.197154	0	0	?	No Structure Information	DNA
B3UXR4_MUHV1 M143 OS=Muromegalovirus WP15B OX=524651 GN=m143 PE=4 SV=1	90.9091	B3UXR4	0.222007	0	0	?	No Structure Information	DNA
B3UXQ0_MUHV1 M128ex3 OS=Muromegalovirus WP15B OX=524651 GN=m128ex3 PE=4 SV=1	90.9091	B3UXQ0	0.172718	0	0	?	No Structure Information	DNA
B3UXP1_MUHV1 M119.5 OS=Muromegalovirus WP15B OX=524651 GN=m119.5 PE=4 SV=1	54.4539	B3UXP1	0.42432	0	0	?	No Structure Information	DNA
B3UXP8_MUHV1 M125 OS=Muromegalovirus WP15B OX=524651 GN=m125 PE=4 SV=1	89.6954	B3UXP8	0.449281	0	0	?	No Structure Information	DNA
B3UXL0_MUHV1 M87 OS=Muromegalovirus WP15B OX=524651 GN=M87 PE=4 SV=1	90.9091	B3UXL0	0.17014	0	0	?	No Structure Information	DNA
B3UXJ7_MUHV1 M74 OS=Muromegalovirus WP15B OX=524651 GN=m74 PE=4 SV=1	90.9091	B3UXJ7	0.207411	0	0	?	No Structure Information	DNA
B3UXC6_MUHV1 M168 OS=Muromegalovirus WP15B OX=524651 GN=m168 PE=4 SV=1	80.6732	B3UXC6	0.392223	0	0	?	No Structure Information	DNA
B3UXR0_MUHV1 M139 OS=Muromegalovirus WP15B OX=524651 GN=m139 PE=4 SV=1	90.9091	B3UXR0	0.168758	0	0	?	No Structure Information	DNA
B3UXK6_MUHV1 M84 OS=Muromegalovirus WP15B OX=524651 GN=M84 PE=4 SV=1	90.9091	B3UXK6	0.505951	0	0	?	No Structure Information	DNA
B3UXL4_MUHV1 M91 OS=Muromegalovirus WP15B OX=524651 GN=M91 PE=4 SV=1	85.6194	B3UXL4	0.566846	0	0	?	No Structure Information	DNA
B3UXC8_MUHV1 M170 OS=Muromegalovirus WP15B OX=524651 GN=m170 PE=4 SV=1	75.521	B3UXC8	0.285183	0	0	?	No Structure Information	DNA
B3UXF4_MUHV1 M25.2 OS=Muromegalovirus WP15B OX=524651 GN=m25.2 PE=4 SV=1	90.9091	B3UXF4	0.132804	0	0	?	No Structure Information	DNA
B3UXF2_MUHV1 M25 OS=Muromegalovirus WP15B OX=524651 GN=M25 PE=4 SV=1	90.9091	B3UXF2	0.229736	0	0	?	No Structure Information	DNA
B3UXN9_MUHV1 M119.3 OS=Muromegalovirus WP15B OX=524651 GN=m119.3 PE=4 SV=1	72.2006	B3UXN9	0.866593	0	1	?	No Structure Information	DNA
B3UXF9_MUHV1 M29.1 OS=Muromegalovirus WP15B OX=524651 GN=m29.1 PE=4 SV=1	83.902	B3UXF9	0.292632	0	0	?	No Structure Information	DNA
B3UXE2_MUHV1 M15 OS=Muromegalovirus WP15B OX=524651 GN=m15 PE=4 SV=1	90.9091	B3UXE2	0.488755	0	0	?	No Structure Information	DNA
B3UXF3_MUHV1 M25.1 OS=Muromegalovirus WP15B OX=524651 GN=m25.1 PE=4 SV=1	90.932	B3UXF3	0.154135	0	0	?	No Structure Information	DNA
B3UXG3_MUHV1 M34 OS=Muromegalovirus WP15B OX=524651 GN=M34 PE=4 SV=1	90.9091	B3UXG3	0.294393	0	0	?	No Structure Information	DNA
B3UXK2_MUHV1 M79 OS=Muromegalovirus WP15B OX=524651 GN=M79 PE=4 SV=1	84.2455	B3UXK2	0.067028	0	0	?	No Structure Information	DNA
B3UXP9_MUHV1 M126 OS=Muromegalovirus WP15B OX=524651 GN=m126 PE=4 SV=1	61.8731	B3UXP9	0.50426	0	0	?	No Structure Information	DNA
B3UXM8_MUHV1 M106 OS=Muromegalovirus WP15B OX=524651 GN=m106 PE=4 SV=1	61.5755	B3UXM8	0.22964	0	0	?	No Structure Information	DNA
B3UXQ8_MUHV1 M137 OS=Muromegalovirus WP15B OX=524651 GN=m137 PE=4 SV=1	90.1076	B3UXQ8	0.307934	0	1	?	No Structure Information	DNA
B3UXF6_MUHV1 M27 OS=Muromegalovirus WP15B OX=524651 GN=M27 PE=4 SV=1	90.9091	B3UXF6	0.047107	0	0	?	No Structure Information	DNA
B3UXM9_MUHV1 M108 OS=Muromegalovirus WP15B OX=524651 GN=m108 PE=4 SV=1	55.3698	B3UXM9	0.304581	0	0	?	No Structure Information	DNA
B3UXS7_MUHV1 M154.3 OS=Muromegalovirus WP15B OX=524651 GN=m154.3 PE=4 SV=1	50.1488	B3UXS7	0.191035	0	0	?	No Structure Information	DNA
B7U2N6_9BETC 12.7 kDa non-structural protein OS=Waterbuck coronavirus US/OH-WD358/1994 OX=422135 PE=4 SV=1	19.6703	B7U2N6	0.292186	0	0	?	No Structure Information	RNA
B7U2N4_9BETC 4.9 kDa non-structural protein OS=Waterbuck coronavirus US/OH-WD358/1994 OX=422135 PE=4 SV=1	11.1518	B7U2N4	0	0	0	?	No Structure Information	RNA
B7U2N1_9BETC Non-structural protein 2a OS=Waterbuck coronavirus US/OH-WD358/1994 OX=422135 PE=3 SV=1	79.4367	B7U2N1	0.313281	0	0	?	No Structure Information	RNA
B7U2N5_9BETC 4.8 kDa non-structural protein OS=Waterbuck coronavirus US/OH-WD358/1994 OX=422135 PE=4 SV=1	46.8743	B7U2N5	0	0	1	?	No Structure Information	RNA
A0A0G3F8P6_9ALPH UL0.5 protein OS=Bovine alphaherpesvirus 1 OX=10320 GN=UL0.5 PE=4 SV=1	33.8676	A0A0G3F8P6	0.108929	0	0	?	No Structure Information	DNA
A0A0U2T2A9_9ALPH UL0.7 protein OS=Bovine alphaherpesvirus 1 OX=10320 GN=UL0.7 PE=4 SV=1	48.8207	A0A0U2T2A9	0.530391	0	0	?	No Structure Information	DNA
A0A0U2U209_9ALPH Circ protein OS=Bovine alphaherpesvirus 1 OX=10320 GN=circ PE=4 SV=1	65.9263	A0A0U2U209	0.296764	0	0	?	No Structure Information	DNA
W_NDVB1 Protein W OS=Newcastle disease virus (strain Chicken/United States/B1/48) OX=652953 GN=W PE=3 SV=1	90.9091	P0C766	0.582745	0	0	?	No Structure Information	RNA
A0A1V0CK86_AHSV2 Non-structural protein 4 OS=African horse sickness virus 2 OX=48295 PE=4 SV=1	74.4447	A0A1V0CK86	0.047248	0	0	?	No Structure Information	RNA
Q67639_ILTV US2 OS=Infectious laryngotracheitis virus OX=10386 GN=US2 PE=4 SV=1	90.6114	Q67639	0.260655	0	0	?	No Structure Information	DNA
E2G016_ILTV ORFE protein OS=Infectious laryngotracheitis virus OX=10386 GN=ORFE PE=4 SV=1	90.9091	E2G016	0.232174	0	0	?	No Structure Information	DNA
F5B4U2_ILTV DNA polymerase processivity subunit OS=Infectious laryngotracheitis virus OX=10386 GN=UL42 PE=4 SV=1	94.4126	F5B4U2	0.226595	0	0	?	No Structure Information	DNA
Q9QP14_ILTV Myristylated membrane protein OS=Infectious laryngotracheitis virus OX=10386 GN=ul11 PE=4 SV=1	35.7912	Q9QP14	0.341131	0	0	?	No Structure Information	DNA
Q89744_ILTV Protein SORF3 OS=Infectious laryngotracheitis virus OX=10386 GN=sORF 4/3 PE=4 SV=1	86.5354	Q89744	0.299814	0	0	?	No Structure Information	DNA
Q9QH57_ILTV Small capsid protein OS=Infectious laryngotracheitis virus OX=10386 GN=UL35 PE=4 SV=1	27.7078	Q9QH57	0.160148	0	0	?	No Structure Information	DNA
F5B4V8_ILTV Cytoplasmic envelopment protein 1 OS=Infectious laryngotracheitis virus OX=10386 GN=UL7 PE=3 SV=1	88.5963	F5B4V8	0.151885	0	0	?	No Structure Information	DNA
F15_VAR67 Protein F15 OS=Variola virus (isolate Human/India/Ind3/1967) OX=587200 GN=C19L PE=3 SV=1	63.1326	P0DOR7	0.159746	0	0	?	No Structure Information	DNA
C1_VAR67 Protein C1 OS=Variola virus (isolate Human/India/Ind3/1967) OX=587200 GN=C1L PE=3 SV=1	89.6267	P33859	0.101152	0	0	?	No Structure Information	DNA
A375_VAR67 Protein A37.5 homolog OS=Variola virus (isolate Human/India/Ind3/1967) OX=587200 GN=A40_5R PE=3 SV=1	90.4511	Q89183	0.860099	0	0	?	No Structure Information	DNA
C1L_VAR67 Truncated interferon antagonist C1L OS=Variola virus (isolate Human/India/Ind3/1967) OX=587200 GN=C1L PE=4 SV=1	53.9043	P0DTP8	0.334357	0	0	?	No Structure Information	DNA
A51_VAR67 Protein A51 OS=Variola virus (isolate Human/India/Ind3/1967) OX=587200 GN=A51R PE=3 SV=1	90.9091	P0DSU3	0.162643	0	0	?	No Structure Information	DNA
Q89480_VAR67 B23R protein OS=Variola virus (isolate Human/India/Ind3/1967) OX=587200 GN=B23R PE=4 SV=1	56.8812	Q89480	0.472315	0	0	?	No Structure Information	DNA
Q76QZ1_VAR67 B11R protein OS=Variola virus (isolate Human/India/Ind3/1967) OX=587200 GN=B11R PE=4 SV=1	87.6803	Q76QZ1	0.854886	0	0	?	No Structure Information	DNA
Q89185_VAR67 A44R protein OS=Variola virus (isolate Human/India/Ind3/1967) OX=587200 GN=A44R PE=4 SV=1	53.7898	Q89185	0.297812	0	0	?	No Structure Information	DNA
Q89188_VAR67 B5L protein OS=Variola virus (isolate Human/India/Ind3/1967) OX=587200 GN=B5L PE=4 SV=1	9.2512	Q89188	0.267718	0	0	?	No Structure Information	DNA
Q76QY9_VAR67 B22R protein OS=Variola virus (isolate Human/India/Ind3/1967) OX=587200 GN=B22R PE=4 SV=1	51.1793	Q76QY9	0.279339	0	0	?	No Structure Information	DNA
Q76R03_VAR67 O3L protein OS=Variola virus (isolate Human/India/Ind3/1967) OX=587200 GN=O3L PE=4 SV=1	39.8443	Q76R03	0.2493	0	0	?	No Structure Information	DNA
Q89191_VAR67 B16L protein OS=Variola virus (isolate Human/India/Ind3/1967) OX=587200 GN=B16L PE=4 SV=1	65.7889	Q89191	0.739067	0	0	?	No Structure Information	DNA
Q76R01_VAR67 A26L protein OS=Variola virus (isolate Human/India/Ind3/1967) OX=587200 GN=A26L PE=4 SV=1	50.1717	Q76R01	0.462202	0	0	?	No Structure Information	DNA
Q89605_VAR67 J7R protein OS=Variola virus (isolate Human/India/Ind3/1967) OX=587200 GN=J7R PE=4 SV=1	85.1156	Q89605	0.465139	0	0	?	No Structure Information	DNA
Q76R00_VAR67 A39_5L protein OS=Variola virus (isolate Human/India/Ind3/1967) OX=587200 GN=A39_5L PE=4 SV=1	0.366384	Q76R00	0.350111	0	0	?	No Structure Information	DNA
Q89591_VAR67 B10R protein OS=Variola virus (isolate Human/India/Ind3/1967) OX=587200 GN=B10R PE=4 SV=1	85.9629	Q89591	0.465759	0	0	?	No Structure Information	DNA
Q89619_VAR67 J6R protein OS=Variola virus (isolate Human/India/Ind3/1967) OX=587200 GN=J6R PE=4 SV=1	56.011	Q89619	0.415896	0	0	?	No Structure Information	DNA
O12286_9REOV 17 kDa protein OS=Avian orthoreovirus OX=38170 PE=4 SV=1	53.1257	O12286	0.160512	0	0	?	No Structure Information	RNA
Q6TVV8_ORFSA Uncharacterized protein OS=Orf virus (strain Goat/Texas/SA00/2000) OX=647330 PE=4 SV=1	71.2159	Q6TVV8	0.292553	0	0	?	No Structure Information	DNA
Q6TVK6_ORFSA Uncharacterized protein OS=Orf virus (strain Goat/Texas/SA00/2000) OX=647330 PE=4 SV=1	88.6879	Q6TVK6	0.25938	0	0	?	No Structure Information	DNA
Q6TVV6_ORFSA ORF014 modified RING finger protein OS=Orf virus (strain Goat/Texas/SA00/2000) OX=647330 PE=4 SV=1	59.7435	Q6TVV6	0.297696	0	0	?	No Structure Information	DNA
Q6TVJ8_ORFSA Uncharacterized protein OS=Orf virus (strain Goat/Texas/SA00/2000) OX=647330 PE=4 SV=1	81.4976	Q6TVJ8	0.165969	0	0	?	No Structure Information	DNA
Q6TVJ4_ORFSA ORF126 ankyrin repeat protein OS=Orf virus (strain Goat/Texas/SA00/2000) OX=647330 PE=1 SV=1	90.9091	Q6TVJ4	0.121736	0	0	?	No Structure Information	DNA
Q6TVM8_ORFSA Uncharacterized protein OS=Orf virus (strain Goat/Texas/SA00/2000) OX=647330 PE=4 SV=1	44.4241	Q6TVM8	0.396157	0	0	?	No Structure Information	DNA
Q6TVQ4_ORFSA ORF066 virion protein OS=Orf virus (strain Goat/Texas/SA00/2000) OX=647330 PE=4 SV=1	87.6803	Q6TVQ4	0.274463	0	0	?	No Structure Information	DNA
Q6TVJ9_ORFSA Uncharacterized protein OS=Orf virus (strain Goat/Texas/SA00/2000) OX=647330 PE=4 SV=1	90.9091	Q6TVJ9	0.181821	0	0	?	No Structure Information	DNA
Q6TVK4_ORFSA Uncharacterized protein OS=Orf virus (strain Goat/Texas/SA00/2000) OX=647330 PE=4 SV=1	90.9091	Q6TVK4	0.564799	0	0	?	No Structure Information	DNA
Q6TVU6_ORFSA Uncharacterized protein OS=Orf virus (strain Goat/Texas/SA00/2000) OX=647330 PE=4 SV=1	77.9253	Q6TVU6	0.081962	0	0	?	No Structure Information	DNA
Q6TVL7_ORFSA ORF103 A type inclusion protein OS=Orf virus (strain Goat/Texas/SA00/2000) OX=647330 PE=4 SV=1	95.1912	Q6TVL7	0.22115	0	0	?	No Structure Information	DNA
Q6TVV7_ORFSA Uncharacterized protein OS=Orf virus (strain Goat/Texas/SA00/2000) OX=647330 PE=4 SV=1	43.0501	Q6TVV7	0.170111	0	0	?	No Structure Information	DNA
Q6TVK5_ORFSA Uncharacterized protein OS=Orf virus (strain Goat/Texas/SA00/2000) OX=647330 PE=4 SV=1	70.8496	Q6TVK5	0.48257	0	0	?	No Structure Information	DNA
Q6TVP0_ORFSA ORF080 virion core protein OS=Orf virus (strain Goat/Texas/SA00/2000) OX=647330 PE=4 SV=1	90.9091	Q6TVP0	0.295684	0	0	?	No Structure Information	DNA
Q6TVW4_ORFSA Uncharacterized protein OS=Orf virus (strain Goat/Texas/SA00/2000) OX=647330 PE=4 SV=1	89.3291	Q6TVW4	0.75511	0	0	?	No Structure Information	DNA
Q6TVI7_ORFSA Uncharacterized protein OS=Orf virus (strain Goat/Texas/SA00/2000) OX=647330 PE=4 SV=1	81.2457	Q6TVI7	0.2815	0	1	?	No Structure Information	DNA
Q6TVK3_ORFSA ORF117 GM-CSF/IL-2 inhibition factor-like protein OS=Orf virus (strain Goat/Texas/SA00/2000) OX=647330 PE=4 SV=1	84.3142	Q6TVK3	0.326506	0	0	?	No Structure Information	DNA
Q6TVJ6_ORFSA Uncharacterized protein OS=Orf virus (strain Goat/Texas/SA00/2000) OX=647330 PE=4 SV=1	90.9091	Q6TVJ6	0.120427	0	0	?	No Structure Information	DNA
Q6TVV5_ORFSA Uncharacterized protein OS=Orf virus (strain Goat/Texas/SA00/2000) OX=647330 PE=4 SV=1	90.9091	Q6TVV5	0.07826	0	0	?	No Structure Information	DNA
Q6TVM4_ORFSA Uncharacterized protein OS=Orf virus (strain Goat/Texas/SA00/2000) OX=647330 PE=4 SV=1	88.4131	Q6TVM4	0.324849	0	0	?	No Structure Information	DNA
Q6TVK9_ORFSA Uncharacterized protein OS=Orf virus (strain Goat/Texas/SA00/2000) OX=647330 PE=4 SV=1	79.4138	Q6TVK9	0.171083	0	0	?	No Structure Information	DNA
Q6TVW1_ORFSA Uncharacterized protein OS=Orf virus (strain Goat/Texas/SA00/2000) OX=647330 PE=4 SV=1	90.9091	Q6TVW1	0.214704	0	0	?	No Structure Information	DNA
Q6TVP2_ORFSA ORF078 thioredoxin-like protein OS=Orf virus (strain Goat/Texas/SA00/2000) OX=647330 PE=4 SV=1	53.7898	Q6TVP2	0.157453	0	0	?	No Structure Information	DNA
Q6TVW5_ORFSA Uncharacterized protein OS=Orf virus (strain Goat/Texas/SA00/2000) OX=647330 PE=4 SV=1	0.137394	Q6TVW5	0.192989	0	0	?	No Structure Information	DNA
V236_FOWPN Uncharacterized protein FPV236 OS=Fowlpox virus (strain NVSL) OX=928301 GN=FPV236 PE=4 SV=1	90.9091	P14365	0.096952	0	0	?	No Structure Information	DNA
V002_FOWPN Uncharacterized protein FPV002/FPV259 OS=Fowlpox virus (strain NVSL) OX=928301 GN=FPV002 PE=4 SV=1	75.063	Q9ICF9	0.165784	0	0	?	No Structure Information	DNA
V237_FOWPN Uncharacterized protein FPV237 OS=Fowlpox virus (strain NVSL) OX=928301 GN=FPV237 PE=4 SV=1	33.4555	P14366	0.49759	0	1	?	No Structure Information	DNA
V224_FOWPN Putative ankyrin repeat protein FPV224 OS=Fowlpox virus (strain NVSL) OX=928301 GN=FPV224 PE=4 SV=1	83.7875	Q9J511	0.537446	0	0	?	No Structure Information	DNA
V243_FOWPN Putative ankyrin repeat protein FPV243 OS=Fowlpox virus (strain NVSL) OX=928301 GN=FPV243 PE=4 SV=1	89.7412	Q9J4Z7	0.385099	0	0	?	No Structure Information	DNA
V007_FOWPN Uncharacterized protein FPV007/FPV254 OS=Fowlpox virus (strain NVSL) OX=928301 GN=FPV007 PE=4 SV=1	25.1889	Q9ICF7	0.53259	0	0	?	No Structure Information	DNA
V238_FOWPN Uncharacterized protein FPV238 OS=Fowlpox virus (strain NVSL) OX=928301 GN=FPV238 PE=4 SV=1	8.97641	Q9YPJ6	0.276952	0	0	?	No Structure Information	DNA
V031_FOWPN Putative ankyrin repeat protein FPV031 OS=Fowlpox virus (strain NVSL) OX=928301 GN=ANK3 PE=4 SV=1	90.2679	O90760	0.258685	0	0	?	No Structure Information	DNA
A19_FOWPN Protein A19 homolog OS=Fowlpox virus (strain NVSL) OX=928301 GN=FPV184 PE=3 SV=1	78.5436	Q9J549	0.455484	0	0	?	No Structure Information	DNA
V248_FOWPN Uncharacterized protein FPV248 OS=Fowlpox virus (strain NVSL) OX=928301 GN=FPV248 PE=4 SV=1	52.164	P14364	0.134695	0	0	?	No Structure Information	DNA
V012_FOWPN Putative ankyrin repeat protein FPV012 OS=Fowlpox virus (strain NVSL) OX=928301 GN=FPV012 PE=4 SV=1	84.8409	Q9J5I9	0.149001	0	0	?	No Structure Information	DNA
V009_FOWPN Uncharacterized protein FPV009/FPV252 OS=Fowlpox virus (strain NVSL) OX=928301 GN=FPV009 PE=4 SV=1	22.7845	Q9YPK0	0.533749	0	0	?	No Structure Information	DNA
V227_FOWPN Putative ankyrin repeat protein FPV227 OS=Fowlpox virus (strain NVSL) OX=928301 GN=FPV227 PE=4 SV=1	85.8255	Q9J508	0.125788	0	0	?	No Structure Information	DNA
V220_FOWPN Uncharacterized protein FPV220 OS=Fowlpox virus (strain NVSL) OX=928301 GN=FPV220 PE=4 SV=1	42.0884	Q9J515	0.324828	0	2	?	No Structure Information	DNA
V042_FOWPN Uncharacterized protein FPV042 OS=Fowlpox virus (strain NVSL) OX=928301 GN=FPV042 PE=4 SV=1	38.768	Q9J5G1	0.345749	0	0	?	No Structure Information	DNA
V063_FOWPN Protein FPV063 OS=Fowlpox virus (strain NVSL) OX=928301 GN=FPV063 PE=4 SV=2	90.9091	P21971	0.250128	0	0	?	No Structure Information	DNA
V195_FOWPN Protein FPV195 OS=Fowlpox virus (strain NVSL) OX=928301 GN=FPV195 PE=3 SV=1	64.3004	Q9J538	0.261427	0	0	?	No Structure Information	DNA
V223_FOWPN Putative ankyrin repeat protein FPV223 OS=Fowlpox virus (strain NVSL) OX=928301 GN=FPV223 PE=4 SV=1	74.376	Q9J512	0.397275	0	0	?	No Structure Information	DNA
V231_FOWPN Putative ankyrin repeat protein FPV231 OS=Fowlpox virus (strain NVSL) OX=928301 GN=FPV231 PE=4 SV=1	88.5963	Q9J504	0.347077	0	0	?	No Structure Information	DNA
V249_FOWPN Uncharacterized protein FPV249 OS=Fowlpox virus (strain NVSL) OX=928301 GN=FPV249 PE=4 SV=1	77.9482	P14363	0.227875	0	0	?	No Structure Information	DNA
V234_FOWPN Putative ankyrin repeat protein FPV234 OS=Fowlpox virus (strain NVSL) OX=928301 GN=FPV234 PE=4 SV=2	90.9091	P14368	0.186804	0	0	?	No Structure Information	DNA
V055_FOWPN Putative Ig-like V-type domain-containing protein FPV055 OS=Fowlpox virus (strain NVSL) OX=928301 GN=FPV055 PE=4 SV=1	90.6572	P21975	0.362389	0	0	?	No Structure Information	DNA
V045_FOWPN Uncharacterized protein FPV045 OS=Fowlpox virus (strain NVSL) OX=928301 GN=FPV045 PE=4 SV=1	23.6776	Q9J5F7	0.267042	0	0	?	No Structure Information	DNA
Q9ICF5_FOWPN ORF FPV005 EFc gene family protein OS=Fowlpox virus (strain NVSL) OX=928301 GN=FPV005 PE=4 SV=1	59.7893	Q9ICF5	0.654151	0	0	?	No Structure Information	DNA
Q9J525_FOWPN Uncharacterized protein FPV210 OS=Fowlpox virus (strain NVSL) OX=928301 GN=FPV210 PE=4 SV=1	47.7444	Q9J525	0.631921	0	0	?	No Structure Information	DNA
Q9J5H6_FOWPN Uncharacterized protein FPV025 OS=Fowlpox virus (strain NVSL) OX=928301 GN=FPV025 PE=4 SV=1	85.4362	Q9J5H6	0.187457	0	0	?	No Structure Information	DNA
Q9J5E3_FOWPN Uncharacterized protein FPV068 OS=Fowlpox virus (strain NVSL) OX=928301 GN=FPV068 PE=4 SV=1	90.2908	Q9J5E3	0.323675	0	0	?	No Structure Information	DNA
Q9J5B6_FOWPN Uncharacterized protein FPV104 OS=Fowlpox virus (strain NVSL) OX=928301 GN=FPV104 PE=4 SV=1	82.4136	Q9J5B6	0.131486	0	0	?	No Structure Information	DNA
Q9J5I1_FOWPN ORF FPV020 C4L/C10L-like gene family protein (Vaccinia C10L) OS=Fowlpox virus (strain NVSL) OX=928301 GN=FPV020 PE=4 SV=1	90.9091	Q9J5I1	0.223434	0	0	?	No Structure Information	DNA
Q9ICC7_FOWPN Uncharacterized protein FPV004 OS=Fowlpox virus (strain NVSL) OX=928301 GN=FPV257 PE=4 SV=1	5.33547	Q9ICC7	0.250771	0	0	?	No Structure Information	DNA
Q9J5I5_FOWPN Uncharacterized protein FPV016 OS=Fowlpox virus (strain NVSL) OX=928301 GN=FPV016 PE=4 SV=1	90.9091	Q9J5I5	0.446541	0	0	?	No Structure Information	DNA
Q9J5I8_FOWPN Uncharacterized protein FPV013 OS=Fowlpox virus (strain NVSL) OX=928301 GN=FPV013 PE=4 SV=1	53.7669	Q9J5I8	0.260387	0	0	?	No Structure Information	DNA
Q9J5G7_FOWPN Uncharacterized protein FPV036 OS=Fowlpox virus (strain NVSL) OX=928301 GN=FPV036 PE=4 SV=1	76.4827	Q9J5G7	0.365141	0	0	?	No Structure Information	DNA
Q9J567_FOWPN Uncharacterized protein FPV164 OS=Fowlpox virus (strain NVSL) OX=928301 GN=FPV164 PE=4 SV=1	90.9091	Q9J567	0.276272	0	0	?	No Structure Information	DNA
Q9J578_FOWPN ORF FPV152 HT motif gene family protein OS=Fowlpox virus (strain NVSL) OX=928301 GN=FPV152 PE=4 SV=1	31.3945	Q9J578	0.410663	0	0	?	No Structure Information	DNA
Q9J514_FOWPN ORF FPV221 vaccinia A47L homolog OS=Fowlpox virus (strain NVSL) OX=928301 GN=FPV221 PE=4 SV=1	67.0712	Q9J514	0.201002	0	0	?	No Structure Information	DNA
Q9J537_FOWPN Uncharacterized protein FPV196 OS=Fowlpox virus (strain NVSL) OX=928301 GN=FPV196 PE=4 SV=1	85.8713	Q9J537	0.138351	0	0	?	No Structure Information	DNA
Q9J583_FOWPN ORF FPV147 HT motif gene family protein OS=Fowlpox virus (strain NVSL) OX=928301 GN=FPV147 PE=4 SV=1	78.3146	Q9J583	0.237927	0	0	?	No Structure Information	DNA
Q77NT1_FOWPN ORF FPV087 HT motif gene family protein OS=Fowlpox virus (strain NVSL) OX=928301 GN=FPV087 PE=4 SV=1	6.27433	Q77NT1	0.186684	0	0	?	No Structure Information	DNA
Q77NS8_FOWPN ORF FPV201 OS=Fowlpox virus (strain NVSL) OX=928301 GN=FPV201 PE=4 SV=1	90.9091	Q77NS8	0.458317	0	0	?	No Structure Information	DNA
Q9J571_FOWPN Uncharacterized protein FPV160 OS=Fowlpox virus (strain NVSL) OX=928301 GN=FPV160 PE=4 SV=1	79.9405	Q9J571	0.044161	0	0	?	No Structure Information	DNA
Q9J543_FOWPN ORF FPV190 A type inclusion protein OS=Fowlpox virus (strain NVSL) OX=928301 GN=FPV190 PE=4 SV=1	91.5274	Q9J543	0.207411	0	0	?	No Structure Information	DNA
Q9J5G8_FOWPN Uncharacterized protein FPV035 OS=Fowlpox virus (strain NVSL) OX=928301 GN=FPV035 PE=4 SV=1	26.3339	Q9J5G8	0.113474	0	0	?	No Structure Information	DNA
Q9J533_FOWPN ORF FPV200 V-type Ig domain OS=Fowlpox virus (strain NVSL) OX=928301 GN=FPV200 PE=4 SV=1	90.9091	Q9J533	0.394571	0	0	?	No Structure Information	DNA
Q9J564_FOWPN ORF FPV168 Immunodominant virion protein OS=Fowlpox virus (strain NVSL) OX=928301 GN=FPV168 PE=4 SV=1	90.9091	Q9J564	0.456482	0	0	?	No Structure Information	DNA
Q9J5D8_FOWPN ORF FPV073 Interleukin binding protein OS=Fowlpox virus (strain NVSL) OX=928301 GN=FPV073 PE=4 SV=1	52.3242	Q9J5D8	0.128026	0	0	?	No Structure Information	DNA
Q9J532_FOWPN Uncharacterized protein FPV202 OS=Fowlpox virus (strain NVSL) OX=928301 GN=FPV202 PE=4 SV=1	5.99954	Q9J532	0.214808	0	0	?	No Structure Information	DNA
Q9J570_FOWPN ORF FPV161 N1R/p28 gene family protein OS=Fowlpox virus (strain NVSL) OX=928301 GN=FPV161 PE=4 SV=1	65.9492	Q9J570	0.11932	0	0	?	No Structure Information	DNA
Q9J5I4_FOWPN ORF FPV017 V-type Ig domain OS=Fowlpox virus (strain NVSL) OX=928301 GN=FPV017 PE=4 SV=1	90.3137	Q9J5I4	0.241573	0	0	?	No Structure Information	DNA
Q9J5H3_FOWPN Uncharacterized protein FPV028 OS=Fowlpox virus (strain NVSL) OX=928301 GN=FPV028 PE=4 SV=1	67.2773	Q9J5H3	0.271188	0	0	?	No Structure Information	DNA
Q9J510_FOWPN ORF FPV225 vaccinia B20R homolog OS=Fowlpox virus (strain NVSL) OX=928301 GN=FPV225 PE=4 SV=1	77.2613	Q9J510	0.316966	0	0	?	No Structure Information	DNA
Q9J522_FOWPN Uncharacterized protein FPV213 OS=Fowlpox virus (strain NVSL) OX=928301 GN=FPV213 PE=4 SV=1	85.8255	Q9J522	0.186244	0	0	?	No Structure Information	DNA
Q9J5E4_FOWPN ORF FPV067 HT motif gene family protein OS=Fowlpox virus (strain NVSL) OX=928301 GN=FPV067 PE=4 SV=1	45.7293	Q9J5E4	0.158303	0	0	?	No Structure Information	DNA
Q9J528_FOWPN Uncharacterized protein FPV207 OS=Fowlpox virus (strain NVSL) OX=928301 GN=FPV207 PE=4 SV=1	50.332	Q9J528	0.43298	0	0	?	No Structure Information	DNA
Q9J506_FOWPN Uncharacterized protein FPV229 OS=Fowlpox virus (strain NVSL) OX=928301 GN=FPV229 PE=4 SV=1	90.4969	Q9J506	0.307395	0	0	?	No Structure Information	DNA
Q9J565_FOWPN ORF FPV166 Molluscum contagiosum virus MC105L homolog OS=Fowlpox virus (strain NVSL) OX=928301 GN=FPV166 PE=4 SV=1	21.4106	Q9J565	0.099645	0	0	?	No Structure Information	DNA
Q9J5I6_FOWPN Uncharacterized protein FPV015 OS=Fowlpox virus (strain NVSL) OX=928301 GN=FPV015 PE=4 SV=1	84.9095	Q9J5I6	0.359948	0	0	?	No Structure Information	DNA
Q9J518_FOWPN Uncharacterized protein FPV217 OS=Fowlpox virus (strain NVSL) OX=928301 GN=FPV217 PE=4 SV=1	90.9091	Q9J518	0.34011	0	0	?	No Structure Information	DNA
Q9J574_FOWPN ORF FPV156 HT motif gene family protein OS=Fowlpox virus (strain NVSL) OX=928301 GN=FPV156 PE=4 SV=1	34.6691	Q9J574	0.167349	0	0	?	No Structure Information	DNA
Q9J5E6_FOWPN Uncharacterized protein FPV065 OS=Fowlpox virus (strain NVSL) OX=928301 GN=FPV065 PE=4 SV=1	67.0483	Q9J5E6	0.268533	0	0	?	No Structure Information	DNA
Q9J5A1_FOWPN ORF FPV121 CC chemokine gene family protein OS=Fowlpox virus (strain NVSL) OX=928301 GN=FPV121 PE=4 SV=1	86.1232	Q9J5A1	0.682914	0	0	?	No Structure Information	DNA
Q9J5A9_FOWPN Uncharacterized protein FPV113 OS=Fowlpox virus (strain NVSL) OX=928301 GN=FPV113 PE=4 SV=1	60.3389	Q9J5A9	0.328212	0	0	?	No Structure Information	DNA
Q9J526_FOWPN ORF FPV209 HT motif gene family protein OS=Fowlpox virus (strain NVSL) OX=928301 GN=FPV209 PE=4 SV=1	62.3769	Q9J526	0.2471	0	0	?	No Structure Information	DNA
UL66_HCMVA Uncharacterized protein UL66 OS=Human cytomegalovirus (strain AD169) OX=10360 GN=UL66 PE=4 SV=1	41.6762	P16822	0.129999	0	1	?	No Structure Information	DNA
UL125_HCMVA Uncharacterized protein UL125 OS=Human cytomegalovirus (strain AD169) OX=10360 GN=UL125 PE=4 SV=1	74.376	P16835	0.666543	0	0	?	No Structure Information	DNA
UL39_HCMVA Uncharacterized protein UL39 OS=Human cytomegalovirus (strain AD169) OX=10360 GN=UL39 PE=4 SV=1	81.3144	P16813	0.338895	0	0	?	No Structure Information	DNA
UL131_HCMVA Uncharacterized protein UL131 OS=Human cytomegalovirus (strain AD169) OX=10360 GN=UL131 PE=4 SV=1	43.9203	P16773	0.419671	0	0	?	No Structure Information	DNA
UL21_HCMVA Uncharacterized protein UL21 OS=Human cytomegalovirus (strain AD169) OX=10360 GN=UL21 PE=4 SV=1	44.1951	P16759	0.350802	0	0	?	No Structure Information	DNA
UL14_HCMVA Uncharacterized protein UL14 OS=Human cytomegalovirus (strain AD169) OX=10360 GN=UL14 PE=3 SV=2	64.6439	P16756	0.216934	0	0	?	No Structure Information	DNA
US33_HCMVA Uncharacterized protein HHLF3 OS=Human cytomegalovirus (strain AD169) OX=10360 GN=US33 PE=4 SV=1	75.7957	P09697	0.23167	0	1	?	No Structure Information	DNA
UL107_HCMVA Uncharacterized protein UL107 OS=Human cytomegalovirus (strain AD169) OX=10360 GN=UL107 PE=4 SV=1	83.2379	P16828	0.133885	0	0	?	No Structure Information	DNA
UL60_HCMVA Uncharacterized protein UL60 OS=Human cytomegalovirus (strain AD169) OX=10360 GN=UL60 PE=4 SV=1	68.4452	P16817	0.168959	0	0	?	No Structure Information	DNA
UL28_HCMVA Uncharacterized protein UL28 OS=Human cytomegalovirus (strain AD169) OX=10360 GN=UL28 PE=3 SV=1	90.8404	P16847	0.174683	0	0	?	No Structure Information	DNA
UL19_HCMVA Uncharacterized protein UL19 OS=Human cytomegalovirus (strain AD169) OX=10360 GN=UL19 PE=3 SV=1	10.3275	P16723	0.120659	0	0	?	No Structure Information	DNA
UL127_HCMVA Uncharacterized protein UL127 OS=Human cytomegalovirus (strain AD169) OX=10360 GN=UL127 PE=4 SV=1	65.6286	P16771	0.474148	0	0	?	No Structure Information	DNA
UL126_HCMVA Uncharacterized protein UL126 OS=Human cytomegalovirus (strain AD169) OX=10360 GN=UL126 PE=4 SV=1	70.1397	P16836	0.216849	0	0	?	No Structure Information	DNA
UL67_HCMVA Uncharacterized protein UL67 OS=Human cytomegalovirus (strain AD169) OX=10360 GN=UL67 PE=4 SV=1	77.559	P16747	0.287375	0	0	?	No Structure Information	DNA
UL12_HCMVA Uncharacterized protein UL12 OS=Human cytomegalovirus (strain AD169) OX=10360 GN=UL12 PE=4 SV=1	21.2045	P16777	0.299478	0	0	?	No Structure Information	DNA
UL68_HCMVA Uncharacterized protein UL68 OS=Human cytomegalovirus (strain AD169) OX=10360 GN=UL68 PE=4 SV=1	56.469	P16748	0.464208	0	0	?	No Structure Information	DNA
UL108_HCMVA Uncharacterized protein UL108 OS=Human cytomegalovirus (strain AD169) OX=10360 GN=UL108 PE=4 SV=1	61.6899	P16829	0.157649	0	0	?	No Structure Information	DNA
UL106_HCMVA Uncharacterized protein UL106 OS=Human cytomegalovirus (strain AD169) OX=10360 GN=UL106 PE=4 SV=1	56.24	P16737	0.143884	0	0	?	No Structure Information	DNA
UL61_HCMVA Uncharacterized protein UL61 OS=Human cytomegalovirus (strain AD169) OX=10360 GN=UL61 PE=4 SV=1	90.9091	P16818	0.23637	0	0	?	No Structure Information	DNA
J1S_HCMVA Uncharacterized protein J1S OS=Human cytomegalovirus (strain AD169) OX=10360 PE=4 SV=1	63.3845	P17144	0.254158	0	0	?	No Structure Information	DNA
IR02_HCMVA Uncharacterized protein IRL2 OS=Human cytomegalovirus (strain AD169) OX=10360 PE=4 SV=1	59.0337	P16802	0.403459	0	0	?	No Structure Information	DNA
IR03_HCMVA Uncharacterized protein IRL3 OS=Human cytomegalovirus (strain AD169) OX=10360 PE=4 SV=1	6.57202	P17142	0.376121	0	1	?	No Structure Information	DNA
J1I_HCMVA Uncharacterized protein HKRFX OS=Human cytomegalovirus (strain AD169) OX=10360 PE=4 SV=1	68.1017	P09711	0.246067	0	0	?	No Structure Information	DNA
IR06_HCMVA Uncharacterized protein IRL6 OS=Human cytomegalovirus (strain AD169) OX=10360 PE=3 SV=1	78.5665	P16804	0.695089	0	0	?	No Structure Information	DNA
IR07_HCMVA Uncharacterized protein IRL7 OS=Human cytomegalovirus (strain AD169) OX=10360 PE=4 SV=1	34.4401	P16805	0.232004	0	0	?	No Structure Information	DNA
IR09_HCMVA Uncharacterized protein IRL9 OS=Human cytomegalovirus (strain AD169) OX=10360 PE=4 SV=1	76.4369	P16807	0.270995	0	0	?	No Structure Information	DNA
UL59_HCMVA Uncharacterized protein UL59 OS=Human cytomegalovirus (strain AD169) OX=10360 GN=UL59 PE=4 SV=1	47.1262	P16746	0.23197	0	0	?	No Structure Information	DNA
UL110_HCMVA Uncharacterized protein UL110 OS=Human cytomegalovirus (strain AD169) OX=10360 GN=UL110 PE=4 SV=1	67.2773	P16830	0.136121	0	1	?	No Structure Information	DNA
UL109_HCMVA Uncharacterized protein UL109 OS=Human cytomegalovirus (strain AD169) OX=10360 GN=UL109 PE=4 SV=1	39.3634	P16738	0.192907	0	0	?	No Structure Information	DNA
UL64_HCMVA Uncharacterized protein UL64 OS=Human cytomegalovirus (strain AD169) OX=10360 GN=UL64 PE=4 SV=1	75.8644	P16821	0.197536	0	1	?	No Structure Information	DNA
UL65_HCMVA Uncharacterized protein UL65 OS=Human cytomegalovirus (strain AD169) OX=10360 GN=UL65 PE=4 SV=1	30.0435	P17148	0.200227	0	0	?	No Structure Information	DNA
UL41_HCMVA Uncharacterized protein UL41 OS=Human cytomegalovirus (strain AD169) OX=10360 GN=UL41 PE=4 SV=2	22.4639	P16814	0.098188	0	0	?	No Structure Information	DNA
UL90_HCMVA Uncharacterized protein UL90 OS=Human cytomegalovirus (strain AD169) OX=10360 GN=UL90 PE=4 SV=1	18.6169	P16796	0.20515	0	0	?	No Structure Information	DNA
US04_HCMVA Uncharacterized protein US4 OS=Human cytomegalovirus (strain AD169) OX=10360 GN=US4 PE=4 SV=1	79.6199	P16839	0.307345	0	0	?	No Structure Information	DNA
US05_HCMVA Uncharacterized protein US5 OS=Human cytomegalovirus (strain AD169) OX=10360 GN=US5 PE=4 SV=1	52.164	P16840	0.432192	0	0	?	No Structure Information	DNA
UL29_HCMVA Uncharacterized protein UL29 OS=Human cytomegalovirus (strain AD169) OX=10360 GN=UL29 PE=3 SV=1	90.7717	P16764	0.047431	0	0	?	No Structure Information	DNA
UL129_HCMVA Uncharacterized protein UL129 OS=Human cytomegalovirus (strain AD169) OX=10360 GN=UL129 PE=4 SV=1	3.66384	P16838	0.137639	0	1	?	No Structure Information	DNA
US36_HCMVA Uncharacterized protein US36 OS=Human cytomegalovirus (strain AD169) OX=10360 GN=US36 PE=4 SV=1	35.5851	P16842	0.537292	0	0	?	No Structure Information	DNA
US30_HCMVA Uncharacterized protein HHRF5 OS=Human cytomegalovirus (strain AD169) OX=10360 GN=US30 PE=4 SV=1	90.9091	P09706	0.28751	0	2	?	No Structure Information	DNA
UL101_HCMVA Uncharacterized protein UL101 OS=Human cytomegalovirus (strain AD169) OX=10360 GN=UL101 PE=4 SV=1	73.689	P16826	0.449076	0	0	?	No Structure Information	DNA
UL58_HCMVA Uncharacterized protein UL58 OS=Human cytomegalovirus (strain AD169) OX=10360 GN=UL58 PE=4 SV=1	87.5658	P16816	0.301474	0	0	?	No Structure Information	DNA
US25_HCMVA Uncharacterized protein US25 OS=Human cytomegalovirus (strain AD169) OX=10360 GN=US25 PE=4 SV=1	89.7183	P17145	0.0859	0	0	?	No Structure Information	DNA
US31_HCMVA Uncharacterized protein HHRF6 OS=Human cytomegalovirus (strain AD169) OX=10360 GN=US31 PE=3 SV=3	50.2862	P09707	0.273653	0	0	?	No Structure Information	DNA
UL81_HCMVA Uncharacterized protein UL81 OS=Human cytomegalovirus (strain AD169) OX=10360 GN=UL81 PE=4 SV=1	83.9707	P16825	0.400414	0	0	?	No Structure Information	DNA
IR04_HCMVA Uncharacterized protein IRL4 OS=Human cytomegalovirus (strain AD169) OX=10360 PE=4 SV=1	19.8992	P09694	0.41531	0	1	?	No Structure Information	DNA
IR05_HCMVA Uncharacterized protein IRL5 OS=Human cytomegalovirus (strain AD169) OX=10360 PE=4 SV=1	64.5065	P16803	0.333082	0	0	?	No Structure Information	DNA
IR01_HCMVA Uncharacterized protein HKLF1 OS=Human cytomegalovirus (strain AD169) OX=10360 PE=3 SV=1	85.711	P09710	0.195747	0	0	?	No Structure Information	DNA
IR08_HCMVA Uncharacterized protein IRL8 OS=Human cytomegalovirus (strain AD169) OX=10360 PE=4 SV=1	45.8667	P16806	0.142442	0	0	?	No Structure Information	DNA
IR12_HCMVA Uncharacterized protein IRL12 OS=Human cytomegalovirus (strain AD169) OX=10360 PE=4 SV=1	90.9091	P16810	0.736077	0	1	?	No Structure Information	DNA
IR13_HCMVA Uncharacterized protein IRL13 OS=Human cytomegalovirus (strain AD169) OX=10360 PE=4 SV=1	90.9091	P16811	0.836792	0	0	?	No Structure Information	DNA
Q69341_9ALPH Pseudorabies virus ORF1, ORF2, and ORF3 OS=Suid alphaherpesvirus 1 OX=10345 GN=LLT PE=2 SV=1	82.2533	Q69341	0.494128	0	0	?	No Structure Information	DNA
G3G912_9ALPH Nuclear protein UL4 OS=Suid alphaherpesvirus 1 OX=10345 GN=UL4 PE=4 SV=1	60.7282	G3G912	0.195392	0	0	?	No Structure Information	DNA
Q5PP72_9ALPH US2 protein OS=Suid alphaherpesvirus 1 OX=10345 GN=US2 PE=4 SV=1	87.2223	Q5PP72	0.198201	0	0	?	No Structure Information	DNA
Q69339_9ALPH Pseudorabies virus ORF1, ORF2, and ORF3 OS=Suid alphaherpesvirus 1 OX=10345 GN=LLT PE=2 SV=1	78.9329	Q69339	0.076773	0	0	?	No Structure Information	DNA
G3G913_9ALPH UL3.5 OS=Suid alphaherpesvirus 1 OX=10345 GN=UL3.5 PE=4 SV=1	65.9721	G3G913	0.339837	0	0	?	No Structure Information	DNA
Q5PPD0_9ALPH Putative LLT ORF2 OS=Suid alphaherpesvirus 1 OX=10345 GN=LLT PE=4 SV=1	90.7946	Q5PPD0	0.230444	0	0	?	No Structure Information	DNA
E0WM99_ASF MGF_100-1L OS=African swine fever virus Georgia 2007/1 OX=874269 GN=MGF_100-1L PE=4 SV=1	71.5136	E0WM99	0.358403	0	0	?	Not Found on UniProt	DNA
E0WMA5_ASF MGF_360-18R OS=African swine fever virus Georgia 2007/1 OX=874269 GN=MGF_360-18R PE=4 SV=1	74.0554	E0WMA5	0.089747	0	0	?	Not Found on UniProt	DNA
E0WMH0_ASF A224L OS=African swine fever virus Georgia 2007/1 OX=874269 GN=A224L PE=4 SV=1	89.123	E0WMH0	0.500329	0	0	?	Not Found on UniProt	DNA
E0WMC6_ASF ASFV_G_ACD_00120 OS=African swine fever virus Georgia 2007/1 OX=874269 GN=ASFV_G_ACD_00120 PE=4 SV=1	15.411	E0WMC6	0.490226	0	1	?	Not Found on UniProt	DNA
E0WM65_ASF H124R OS=African swine fever virus Georgia 2007/1 OX=874269 GN=H124R PE=4 SV=1	73.5974	E0WM65	0.167003	0	0	?	Not Found on UniProt	DNA
E0WM38_ASF B66L OS=African swine fever virus Georgia 2007/1 OX=874269 GN=B66L PE=4 SV=1	3.75544	E0WM38	0.16673	0	2	?	Not Found on UniProt	DNA
E0WMB9_ASF L60L OS=African swine fever virus Georgia 2007/1 OX=874269 GN=L60L PE=4 SV=1	90.8862	E0WMB9	0.518309	0	0	?	Not Found on UniProt	DNA
E0WMC8_ASF MGF_110-5L-6L OS=African swine fever virus Georgia 2007/1 OX=874269 GN=MGF_110-5L-6L PE=4 SV=1	87.2223	E0WMC8	0.429756	0	0	?	Not Found on UniProt	DNA
E0WMK8_ASF C62L OS=African swine fever virus Georgia 2007/1 OX=874269 GN=C62L PE=4 SV=1	37.6231	E0WMK8	0.23302	0	0	?	Not Found on UniProt	DNA
E0WMF0_ASF X69R OS=African swine fever virus Georgia 2007/1 OX=874269 GN=X69R PE=4 SV=1	7.92306	E0WMF0	0.244491	0	1	?	Not Found on UniProt	DNA
E0WMH7_ASF A238L OS=African swine fever virus Georgia 2007/1 OX=874269 GN=A238L PE=4 SV=1	86.3064	E0WMH7	0.239762	0	0	?	Not Found on UniProt	DNA
E0WMH4_ASF A118R OS=African swine fever virus Georgia 2007/1 OX=874269 GN=A118R PE=4 SV=1	3.75544	E0WMH4	0.466656	0	1	?	Not Found on UniProt	DNA
E0WMG6_ASF MGF_505-6R OS=African swine fever virus Georgia 2007/1 OX=874269 GN=MGF_505-6R PE=4 SV=1	90.9091	E0WMG6	0.116429	0	0	?	Not Found on UniProt	DNA
E0WMG3_ASF ASFV_G_ACD_00520 OS=African swine fever virus Georgia 2007/1 OX=874269 GN=ASFV_G_ACD_00520 PE=4 SV=1	41.3098	E0WMG3	0	0	0	?	Not Found on UniProt	DNA
E0WMH8_ASF A859L OS=African swine fever virus Georgia 2007/1 OX=874269 GN=A859L PE=4 SV=1	92.8784	E0WMH8	0.155618	0	0	?	Not Found on UniProt	DNA
E0WMD0_ASF ASFV_G_ACD_00160 (Fragment) OS=African swine fever virus Georgia 2007/1 OX=874269 GN=ASFV_G_ACD_00160 PE=4 SV=1	35.7912	E0WMD0	0	0	0	?	Not Found on UniProt	DNA
E0WMH3_ASF A240L OS=African swine fever virus Georgia 2007/1 OX=874269 GN=A240L PE=4 SV=1	90.9091	E0WMH3	0.481642	0	0	?	Not Found on UniProt	DNA
E0WMJ0_ASF K421R OS=African swine fever virus Georgia 2007/1 OX=874269 GN=K421R PE=4 SV=1	90.9091	E0WMJ0	0.18143	0	0	?	Not Found on UniProt	DNA
E0WMF8_ASF MGF_360-12L OS=African swine fever virus Georgia 2007/1 OX=874269 GN=MGF_360-12L PE=3 SV=1	90.7946	E0WMF8	0.215582	0	0	?	Not Found on UniProt	DNA
E0WMI9_ASF K145R OS=African swine fever virus Georgia 2007/1 OX=874269 GN=K145R PE=4 SV=1	47.1262	E0WMI9	0.285916	0	0	?	Not Found on UniProt	DNA
E0WME6_ASF ASFV_G_ACD_00330 OS=African swine fever virus Georgia 2007/1 OX=874269 GN=ASFV_G_ACD_00330 PE=4 SV=1	83.1234	E0WME6	0	0	0	?	Not Found on UniProt	DNA
E0WMK7_ASF C147L OS=African swine fever virus Georgia 2007/1 OX=874269 GN=C147L PE=4 SV=1	65.5141	E0WMK7	0.291004	0	0	?	Not Found on UniProt	DNA
E0WME1_ASF ASFV_G_ACD_00270 OS=African swine fever virus Georgia 2007/1 OX=874269 GN=ASFV_G_ACD_00270 PE=4 SV=1	0.732768	E0WME1	0	0	0	?	Not Found on UniProt	DNA
E0WM93_ASF ASFV_G_ACD_01760 OS=African swine fever virus Georgia 2007/1 OX=874269 GN=ASFV_G_ACD_01760 PE=4 SV=1	44.3096	E0WM93	0	0	1	?	Not Found on UniProt	DNA
E0WML3_ASF B318L OS=African swine fever virus Georgia 2007/1 OX=874269 GN=B318L PE=4 SV=1	90.9091	E0WML3	0.282246	0	1	?	Not Found on UniProt	DNA
E0WMA1_ASF I8L OS=African swine fever virus Georgia 2007/1 OX=874269 GN=I8L PE=4 SV=1	52.8967	E0WMA1	0.324395	0	0	?	Not Found on UniProt	DNA
E0WMH5_ASF A151R OS=African swine fever virus Georgia 2007/1 OX=874269 GN=A151R PE=4 SV=1	80.5587	E0WMH5	0.535178	0	0	?	Not Found on UniProt	DNA
E0WM88_ASF I243L OS=African swine fever virus Georgia 2007/1 OX=874269 GN=I243L PE=4 SV=1	90.5427	E0WM88	0.381765	0	0	?	Not Found on UniProt	DNA
E0WM52_ASF D205R OS=African swine fever virus Georgia 2007/1 OX=874269 GN=D205R PE=4 SV=1	85.8713	E0WM52	0.218875	0	0	?	Not Found on UniProt	DNA
E0WMH1_ASF ASFV_G_ACD_00600 OS=African swine fever virus Georgia 2007/1 OX=874269 GN=ASFV_G_ACD_00600 PE=4 SV=1	55.4156	E0WMH1	0.327157	0	0	?	Not Found on UniProt	DNA
E0WM79_ASF E199L OS=African swine fever virus Georgia 2007/1 OX=874269 GN=E199L PE=4 SV=1	90.9091	E0WM79	0.806364	0	1	?	Not Found on UniProt	DNA
E0WMB0_ASF ASFV_G_ACD_01960 OS=African swine fever virus Georgia 2007/1 OX=874269 GN=ASFV_G_ACD_01960 PE=4 SV=1	18.9604	E0WMB0	0	0	0	?	Not Found on UniProt	DNA
E0WMA4_ASF I10L OS=African swine fever virus Georgia 2007/1 OX=874269 GN=I10L PE=4 SV=1	86.2606	E0WMA4	0.651746	0	1	?	Not Found on UniProt	DNA
E0WM67_ASF H108R OS=African swine fever virus Georgia 2007/1 OX=874269 GN=H108R PE=4 SV=1	69.155	E0WM67	0.573369	0	1	?	Not Found on UniProt	DNA
E0WMB4_ASF DP60R OS=African swine fever virus Georgia 2007/1 OX=874269 GN=DP60R PE=4 SV=1	1.05336	E0WMB4	0.202454	0	1	?	Not Found on UniProt	DNA
E0WM34_ASF B117L OS=African swine fever virus Georgia 2007/1 OX=874269 GN=B117L PE=4 SV=1	75.5439	E0WM34	0.583392	0	1	?	Not Found on UniProt	DNA
E0WMA7_ASF DP71L OS=African swine fever virus Georgia 2007/1 OX=874269 GN=DP71L PE=4 SV=1	9.82368	E0WMA7	0.053771	0	0	?	Not Found on UniProt	DNA
E0WMK0_ASF C129R OS=African swine fever virus Georgia 2007/1 OX=874269 GN=C129R PE=4 SV=1	69.0634	E0WMK0	0.58155	0	0	?	Not Found on UniProt	DNA
E0WMI8_ASF Thymidine kinase OS=African swine fever virus Georgia 2007/1 OX=874269 GN=K196R PE=3 SV=1	73.689	E0WMI8	0.178144	0	1	?	Not Found on UniProt	DNA
E0WMH9_ASF A179L OS=African swine fever virus Georgia 2007/1 OX=874269 GN=A179L PE=4 SV=1	85.1156	E0WMH9	0.517857	0	0	?	Not Found on UniProt	DNA
E0WM53_ASF D129L OS=African swine fever virus Georgia 2007/1 OX=874269 GN=D129L PE=4 SV=1	78.4291	E0WM53	0.370413	0	0	?	Not Found on UniProt	DNA
E0WM64_ASF H171R OS=African swine fever virus Georgia 2007/1 OX=874269 GN=H171R PE=4 SV=1	88.6879	E0WM64	0.223034	0	0	?	Not Found on UniProt	DNA
E0WML4_ASF B438L OS=African swine fever virus Georgia 2007/1 OX=874269 GN=B438L PE=4 SV=1	90.9091	E0WML4	0.424429	0	0	?	Not Found on UniProt	DNA
E0WM97_ASF DP63R (Fragment) OS=African swine fever virus Georgia 2007/1 OX=874269 GN=DP63R PE=4 SV=1	68.0788	E0WM97	0	0	0	?	Not Found on UniProt	DNA
E0WM72_ASF QP509L OS=African swine fever virus Georgia 2007/1 OX=874269 GN=QP509L PE=4 SV=1	90.9091	E0WM72	0.17111	0	0	?	Not Found on UniProt	DNA
E0WM57_ASF D117L OS=African swine fever virus Georgia 2007/1 OX=874269 GN=D117L PE=4 SV=1	42.6609	E0WM57	0.163021	0	1	?	Not Found on UniProt	DNA
E0WMC3_ASF ASFV_G_ACD_00090 OS=African swine fever virus Georgia 2007/1 OX=874269 GN=ASFV_G_ACD_00090 PE=4 SV=1	14.06	E0WMC3	0	0	0	?	Not Found on UniProt	DNA
E0WMK3_ASF C122R OS=African swine fever virus Georgia 2007/1 OX=874269 GN=C122R PE=4 SV=1	67.5292	E0WMK3	0.489425	0	0	?	Not Found on UniProt	DNA
E0WMI7_ASF K78R OS=African swine fever virus Georgia 2007/1 OX=874269 GN=K78R PE=4 SV=1	63.5677	E0WMI7	0.543356	0	0	?	Not Found on UniProt	DNA
E0WM92_ASF I177L OS=African swine fever virus Georgia 2007/1 OX=874269 GN=I177L PE=4 SV=1	18.7085	E0WM92	0.552145	0	0	?	Not Found on UniProt	DNA
E0WM50_ASF NP419L OS=African swine fever virus Georgia 2007/1 OX=874269 GN=NP419L PE=4 SV=1	90.9091	E0WM50	0.246	0	0	?	Not Found on UniProt	DNA
E0WME7_ASF ASFV_G_ACD_00320 OS=African swine fever virus Georgia 2007/1 OX=874269 GN=ASFV_G_ACD_00320 PE=4 SV=1	27.5017	E0WME7	0	0	1	?	Not Found on UniProt	DNA
E0WME3_ASF ASFV_G_ACD_00300 OS=African swine fever virus Georgia 2007/1 OX=874269 GN=ASFV_G_ACD_00300 PE=4 SV=1	34.6691	E0WME3	0	0	0	?	Not Found on UniProt	DNA
E0WM61_ASF S273R OS=African swine fever virus Georgia 2007/1 OX=874269 GN=S273R PE=4 SV=1	90.9091	E0WM61	0.280061	0	0	?	Not Found on UniProt	DNA
E0WMH2_ASF A104R OS=African swine fever virus Georgia 2007/1 OX=874269 GN=A104R PE=3 SV=1	50.6984	E0WMH2	0.238569	0	0	?	Not Found on UniProt	DNA
E0WM54_ASF DP79L OS=African swine fever virus Georgia 2007/1 OX=874269 GN=DP79L PE=4 SV=1	57.7513	E0WM54	0.178505	0	0	?	Not Found on UniProt	DNA
E0WMF2_ASF MGF_300-4L OS=African swine fever virus Georgia 2007/1 OX=874269 GN=MGF_300-4L PE=4 SV=1	89.3291	E0WMF2	0.457366	0	0	?	Not Found on UniProt	DNA
E0WM81_ASF E248R OS=African swine fever virus Georgia 2007/1 OX=874269 GN=E248R PE=4 SV=1	90.9091	E0WM81	0.709909	0	1	?	Not Found on UniProt	DNA
E0WMI1_ASF F317L OS=African swine fever virus Georgia 2007/1 OX=874269 GN=F317L PE=4 SV=1	90.8862	E0WMI1	0.121326	0	0	?	Not Found on UniProt	DNA
E0WMM1_ASF B125R OS=African swine fever virus Georgia 2007/1 OX=874269 GN=B125R PE=4 SV=1	69.5901	E0WMM1	0.141279	0	0	?	Not Found on UniProt	DNA
E0WMA6_ASF L11L OS=African swine fever virus Georgia 2007/1 OX=874269 GN=L11L PE=4 SV=1	27.5933	E0WMA6	0.372952	0	2	?	Not Found on UniProt	DNA
E0WM45_ASF CP80R OS=African swine fever virus Georgia 2007/1 OX=874269 GN=CP80R PE=4 SV=1	85.6881	E0WM45	0.738674	0	0	?	Not Found on UniProt	DNA
E0WM90_ASF I329L OS=African swine fever virus Georgia 2007/1 OX=874269 GN=I329L PE=4 SV=1	90.7259	E0WM90	0.516691	0	1	?	Not Found on UniProt	DNA
E0WMD8_ASF ASFV_G_ACD_00240 OS=African swine fever virus Georgia 2007/1 OX=874269 GN=ASFV_G_ACD_00240 PE=4 SV=1	16.8308	E0WMD8	0	0	0	?	Not Found on UniProt	DNA
E0WMD5_ASF ASFV_G_ACD_00210 OS=African swine fever virus Georgia 2007/1 OX=874269 GN=ASFV_G_ACD_00210 PE=4 SV=1	24.3875	E0WMD5	0.51525	0	0	?	Not Found on UniProt	DNA
E0WMA8_ASF DP96R OS=African swine fever virus Georgia 2007/1 OX=874269 GN=DP96R PE=4 SV=1	46.2102	E0WMA8	0.367684	0	0	?	Not Found on UniProt	DNA
E0WM36_ASF B175L OS=African swine fever virus Georgia 2007/1 OX=874269 GN=B175L PE=4 SV=1	66.659	E0WM36	0.313704	0	0	?	Not Found on UniProt	DNA
E0WML2_ASF Sulfhydryl oxidase OS=African swine fever virus Georgia 2007/1 OX=874269 GN=B119L PE=4 SV=1	70.071	E0WML2	0.755251	0	0	?	Not Found on UniProt	DNA
E0WMA9_ASF ASFV_G_ACD_01940 OS=African swine fever virus Georgia 2007/1 OX=874269 GN=ASFV_G_ACD_01940 PE=4 SV=1	21.09	E0WMA9	0	0	1	?	Not Found on UniProt	DNA
E0WM68_ASF H233R OS=African swine fever virus Georgia 2007/1 OX=874269 GN=H233R PE=4 SV=1	84.0394	E0WM68	0.267163	0	0	?	Not Found on UniProt	DNA
E0WMJ4_ASF EP152R OS=African swine fever virus Georgia 2007/1 OX=874269 GN=EP152R PE=4 SV=1	87.3826	E0WMJ4	0.403526	0	1	?	Not Found on UniProt	DNA
E0WMK6_ASF C315R OS=African swine fever virus Georgia 2007/1 OX=874269 GN=C315R PE=4 SV=1	90.9091	E0WMK6	0.152825	0	0	?	Not Found on UniProt	DNA
E0WM91_ASF I215L OS=African swine fever virus Georgia 2007/1 OX=874269 GN=I215L PE=4 SV=1	90.6114	E0WM91	0.094735	0	0	?	Not Found on UniProt	DNA
E0WMF1_ASF MGF_300-1L OS=African swine fever virus Georgia 2007/1 OX=874269 GN=MGF_300-1L PE=4 SV=1	89.1917	E0WMF1	0.358145	0	1	?	Not Found on UniProt	DNA
E0WMJ1_ASF DNA-directed RNA polymerase subunit beta OS=African swine fever virus Georgia 2007/1 OX=874269 GN=EP1242L PE=3 SV=1	96.7712	E0WMJ1	0.08053	0	0	?	Not Found on UniProt	DNA
E0WMD3_ASF ASFV_G_ACD_00190 OS=African swine fever virus Georgia 2007/1 OX=874269 GN=ASFV_G_ACD_00190 PE=4 SV=1	12.2052	E0WMD3	0	0	0	?	Not Found on UniProt	DNA
E0WMB3_ASF ASFV_G_ACD_01990 OS=African swine fever virus Georgia 2007/1 OX=874269 GN=ASFV_G_ACD_01990 PE=4 SV=1	30.1351	E0WMB3	0	0	1	?	Not Found on UniProt	DNA
E0WML8_ASF B602L OS=African swine fever virus Georgia 2007/1 OX=874269 GN=B602L PE=4 SV=1	93.8631	E0WML8	0.146202	0	0	?	Not Found on UniProt	DNA
E0WM37_ASF B263R OS=African swine fever virus Georgia 2007/1 OX=874269 GN=B263R PE=4 SV=1	89.6267	E0WM37	0.206516	0	0	?	Not Found on UniProt	DNA
E0WM85_ASF E66L OS=African swine fever virus Georgia 2007/1 OX=874269 GN=E66L PE=4 SV=1	1.74032	E0WM85	0.528297	0	1	?	Not Found on UniProt	DNA
E0WME9_ASF ASFV_G_ACD_00360 OS=African swine fever virus Georgia 2007/1 OX=874269 GN=ASFV_G_ACD_00360 PE=4 SV=1	2.01511	E0WME9	0	0	1	?	Not Found on UniProt	DNA
E0WM55_ASF D339L OS=African swine fever virus Georgia 2007/1 OX=874269 GN=D339L PE=4 SV=1	90.9091	E0WM55	0.280174	0	0	?	Not Found on UniProt	DNA
E0WM94_ASF I196L OS=African swine fever virus Georgia 2007/1 OX=874269 GN=I196L PE=4 SV=1	84.0165	E0WM94	0.711813	0	0	?	Not Found on UniProt	DNA
E0WME8_ASF ASFV_G_ACD_00350 OS=African swine fever virus Georgia 2007/1 OX=874269 GN=ASFV_G_ACD_00350 PE=4 SV=1	31.3488	E0WME8	0	0	1	?	Not Found on UniProt	DNA
E0WMA3_ASF I9R OS=African swine fever virus Georgia 2007/1 OX=874269 GN=I9R PE=4 SV=1	77.8109	E0WMA3	0.45042	0	0	?	Not Found on UniProt	DNA
E0WM70_ASF R298L OS=African swine fever virus Georgia 2007/1 OX=874269 GN=R298L PE=4 SV=1	79.368	E0WM70	0.252202	0	0	?	Not Found on UniProt	DNA
E0WMC1_ASF ASFV_G_ACD_00070 (Fragment) OS=African swine fever virus Georgia 2007/1 OX=874269 GN=ASFV_G_ACD_00070 PE=4 SV=1	46.5308	E0WMC1	0	0	0	?	Not Found on UniProt	DNA
E0WM84_ASF E111R OS=African swine fever virus Georgia 2007/1 OX=874269 GN=E111R PE=4 SV=1	44.6989	E0WM84	0.390718	0	0	?	Not Found on UniProt	DNA
E0WML0_ASF ASFV_G_ACD_01020 OS=African swine fever virus Georgia 2007/1 OX=874269 GN=ASFV_G_ACD_01020 PE=4 SV=1	27.0208	E0WML0	0.119258	0	1	?	Not Found on UniProt	DNA
E0WM80_ASF E165R OS=African swine fever virus Georgia 2007/1 OX=874269 GN=E165R PE=4 SV=1	53.1257	E0WM80	0.193396	0	0	?	Not Found on UniProt	DNA
E0WML9_ASF B385R OS=African swine fever virus Georgia 2007/1 OX=874269 GN=B385R PE=4 SV=1	90.1763	E0WML9	0.361719	0	0	?	Not Found on UniProt	DNA
E0WMB2_ASF ASFV_G_ACD_01980 OS=African swine fever virus Georgia 2007/1 OX=874269 GN=ASFV_G_ACD_01980 PE=4 SV=1	33.6387	E0WMB2	0.429117	0	0	?	Not Found on UniProt	DNA
E0WM87_ASF I226R OS=African swine fever virus Georgia 2007/1 OX=874269 GN=I226R PE=4 SV=1	85.711	E0WM87	0.308319	0	0	?	Not Found on UniProt	DNA
E0WM77_ASF E301R OS=African swine fever virus Georgia 2007/1 OX=874269 GN=E301R PE=4 SV=1	87.3368	E0WM77	0.337865	0	0	?	Not Found on UniProt	DNA
E0WM98_ASF MGF_505-11L OS=African swine fever virus Georgia 2007/1 OX=874269 GN=MGF_505-11L PE=4 SV=1	90.9091	E0WM98	0.152331	0	0	?	Not Found on UniProt	DNA
E0WM59_ASF D345L OS=African swine fever virus Georgia 2007/1 OX=874269 GN=D345L PE=4 SV=1	90.9091	E0WM59	0.271258	0	0	?	Not Found on UniProt	DNA
E0WM60_ASF S183L OS=African swine fever virus Georgia 2007/1 OX=874269 GN=S183L PE=4 SV=1	45.4087	E0WM60	0.084554	0	0	?	Not Found on UniProt	DNA
E0WMA2_ASF ASFV_G_ACD_01870 OS=African swine fever virus Georgia 2007/1 OX=874269 GN=ASFV_G_ACD_01870 PE=4 SV=1	2.74788	E0WMA2	0	0	0	?	Not Found on UniProt	DNA
E0WM56_ASF D1133L OS=African swine fever virus Georgia 2007/1 OX=874269 GN=D1133L PE=4 SV=1	90.9091	E0WM56	0.080862	0	0	?	Not Found on UniProt	DNA
E0WMK5_ASF C475L OS=African swine fever virus Georgia 2007/1 OX=874269 GN=C475L PE=4 SV=1	90.9091	E0WMK5	0.209442	0	0	?	Not Found on UniProt	DNA
E0WM74_ASF E184L OS=African swine fever virus Georgia 2007/1 OX=874269 GN=E184L PE=4 SV=1	86.9934	E0WM74	0.298888	0	0	?	Not Found on UniProt	DNA
E0WMD9_ASF MGF_110-12L OS=African swine fever virus Georgia 2007/1 OX=874269 GN=MGF_110-12L PE=4 SV=1	51.4312	E0WMD9	0.366974	0	3	?	Not Found on UniProt	DNA
E0WM82_ASF E120R OS=African swine fever virus Georgia 2007/1 OX=874269 GN=E120R PE=4 SV=1	74.7195	E0WM82	0.418	0	0	?	Not Found on UniProt	DNA
E0WMI2_ASF F334L OS=African swine fever virus Georgia 2007/1 OX=874269 GN=F334L PE=4 SV=1	90.7717	E0WMI2	0.075967	0	0	?	Not Found on UniProt	DNA
E0WM58_ASF D205R OS=African swine fever virus Georgia 2007/1 OX=874269 GN=D205R PE=4 SV=1	68.1246	E0WM58	0.113312	0	0	?	Not Found on UniProt	DNA
E0WM35_ASF B407L OS=African swine fever virus Georgia 2007/1 OX=874269 GN=B407L PE=4 SV=1	90.9091	E0WM35	0.277589	0	0	?	Not Found on UniProt	DNA
E0WMI4_ASF F165R OS=African swine fever virus Georgia 2007/1 OX=874269 GN=F165R PE=4 SV=1	83.444	E0WMI4	0.230097	0	1	?	Not Found on UniProt	DNA
E0WMJ3_ASF EP424R OS=African swine fever virus Georgia 2007/1 OX=874269 GN=EP424R PE=4 SV=1	90.9091	E0WMJ3	0.578252	0	0	?	Not Found on UniProt	DNA
E0WMK1_ASF C84L OS=African swine fever virus Georgia 2007/1 OX=874269 GN=C84L PE=4 SV=1	58.8276	E0WMK1	0.214717	0	0	?	Not Found on UniProt	DNA
E0WML6_ASF B475L OS=African swine fever virus Georgia 2007/1 OX=874269 GN=B475L PE=4 SV=1	90.9091	E0WML6	0.364461	0	1	?	Not Found on UniProt	DNA
E0WMB8_ASF L83L OS=African swine fever virus Georgia 2007/1 OX=874269 GN=L83L PE=4 SV=1	73.5745	E0WMB8	0.537371	0	0	?	Not Found on UniProt	DNA
E0WM47_ASF O174L OS=African swine fever virus Georgia 2007/1 OX=874269 GN=O174L PE=4 SV=1	69.3153	E0WM47	0.132313	0	0	?	Not Found on UniProt	DNA
E0WM46_ASF CP312R OS=African swine fever virus Georgia 2007/1 OX=874269 GN=CP312R PE=4 SV=1	90.9091	E0WM46	0.281412	0	0	?	Not Found on UniProt	DNA
E0WM89_ASF I73R OS=African swine fever virus Georgia 2007/1 OX=874269 GN=I73R PE=4 SV=1	52.8738	E0WM89	0.190156	0	0	?	Not Found on UniProt	DNA
E0WM41_ASF CP123L OS=African swine fever virus Georgia 2007/1 OX=874269 GN=CP123L PE=4 SV=1	43.2104	E0WM41	0.449318	0	1	?	Not Found on UniProt	DNA
E0WME4_ASF ASFV_G_ACD_00290 OS=African swine fever virus Georgia 2007/1 OX=874269 GN=ASFV_G_ACD_00290 PE=4 SV=1	27.7994	E0WME4	0	0	1	?	Not Found on UniProt	DNA
E0WMC4_ASF MGF_110-2L OS=African swine fever virus Georgia 2007/1 OX=874269 GN=MGF_110-2L PE=4 SV=1	53.1715	E0WMC4	0.355847	0	0	?	Not Found on UniProt	DNA
E0WM78_ASF E146L OS=African swine fever virus Georgia 2007/1 OX=874269 GN=E146L PE=4 SV=1	85.6652	E0WM78	0.654829	0	1	?	Not Found on UniProt	DNA
E0WM83_ASF EP296R OS=African swine fever virus Georgia 2007/1 OX=874269 GN=EP296R PE=4 SV=1	83.7875	E0WM83	0.295504	0	0	?	Not Found on UniProt	DNA
KITH_HHV11 Thymidine kinase OS=Human herpesvirus 1 (strain 17) OX=10299 GN=TK PE=1 SV=4	90.7259	P03176	0.183644	0	0	?	Not Found on UniProt	DNA
C8JQT2_9ALPH Phosphorylated protein pp24 OS=Gallid alphaherpesvirus 2 OX=10390 GN=RLORF14 PE=4 SV=1	83.902	C8JQT2	0.386064	0	0	?	Not Found on UniProt	DNA
