# Supplementary material for: Systematic collection, annotation, and pattern analysis of viral vaccines in the VIOLIN vaccine knowledgebase
Source: Front Cell Infect Microbiol. 2025 Feb 7;15:1509226. doi: 10.3389/fcimb.2025.1509226 (PMC11842373; doi:10.3389/fcimb.2025.1509226)
Supplement: Supplementary File 3 — Classification of protective viral proteins based on their roles in the viral life cycle. Different roles were assigned to the 72 proteins from the top 20 human and animal viral viruses with the highest numbers of vaccines collected ( Tables 1 , 2 ). These proteins were classified based on their roles in viral entry into a host cell, viral assembly of the capsid and replication of RNA, viral exit of the host cell, and immune evasion. Proteins without an appropriate GO annotation are listed as unknown. [file Table3.xlsx]

## Sheet: Read Me
A protein it is is listed if it is used as an antigen as a vaccine without being part of the whole virus.
All canine parainfluenza virus and canine adenovirus type 2 vaccines were whole virus vaccines.
Column E contains the GOID of the annotation used to determine the temporal role of the selected proteins.

## Sheet: Antigens in viral life cycle
Antigen Name	Pathogen	GO Annotation	Viral Role	GO Annotation ID	Uniprot Reference ID	Occurences as Vaccines
VP35	Ebola virus	RNA binding	Viral Assembly	0010629	Q05127	2
VP24	Ebola virus	viral budding from plasma membrane	Viral Exit	0046761	Q05322	1
spike glycoprotein	Ebola virus	fusion of virus membrane with host endosome membrane	Viral Entry	0039654	Q7T9D9	2
matrix protein	Ebola virus	viral budding	Viral Exit	0046755	Q05128	2
nucleoprotein	Ebola virus	viral RNA genome packaging	Viral Assembly	0019074	Q8JPY1	1
minor nucleoprotein	Ebola virus	RNA binding	Viral Assembly	0003723	Q8JPX6	5
ICP27	Herpes simplex virus 1 & 2	regulation of DNA-templated transcription	Viral Entry	0006355	P10238	2
gG	Herpes simplex virus 1 & 2	virion component	Viral Assembly	0044423	P30005	1
TK	Human herpesvirus 1	DNA biosynthetic process	Viral Assembly	0071897	Q9QNF7	1
gB	Human herpesvirus 1	symbiont entry into host cell	Viral Entry	0046718	P10211	2
gI	Human herpesvirus 1	obsolete virus-mediated perturbation of host defense response	Unknown Viral Evasion	0019049	P06487
gD	Human herpesvirus 1	symbiont entry into host cell	Viral Entry	0046718	Q69091	7
envelope gE	Human herpesvirus 1	obsolete virus-mediated perturbation of host defense response	Unknown Viral Evasion	0019049	Q703F0	2
envelope gC	Human herpesvirus 1	symbiont-mediated suppression of host complement activation	Viral Assembly	0042784	P10228	2
envelope gG	Human herpesvirus 2	N/a	Unknown		P81780	1
envelope gH	Human herpesvirus 2	fusion of virus membrane with host plasma membrane	Viral Entry	0019064	P89445	1
gB	Human herpesvirus 3	virion attachment to host cell	Viral Entry	0019062	P09257	2
gag polyprotein	Human Immunodeficiency Virus	viral genome integration into host DNA	Viral Assembly	0044826	O93215	19
nef protein	Human Immunodeficiency Virus	obsolete perturbation by virus of host immune response	Unknown Viral Evasion	0075528	P04324	2
tat	Human Immunodeficiency Virus	positive regulation of viral transcription	Viral Assembly	0050434	P04326	3
rev	Human Immunodeficiency Virus	viral process	Viral Assembly	0016032	P04616	1
protease	Human Immunodeficiency Virus	viral genome integration into host DNA	Viral Assembly	0044826	P03367	2
vpr	Human Immunodeficiency Virus	viral penetration into host nucleus	Viral Entry	0075732	P05928	1
nef protein	Human Immunodeficiency Virus	apoptotic process	Viral Exit	0006915	P04324	1
gp160	Human Immunodeficiency Virus	obsolete virus-mediated perturbation of host defense response	Unknown Viral Evasion	0019049	O12164	1
M2-1	Human Respiratory Syncytial Virus	regulation of viral transcription	Viral Assembly	0046782	P04545	1
NS1	Human Respiratory Syncytial Virus	obsolete virus-mediated perturbation of host defense response	Unknown Viral Evasion	0019049	P0DOE9	0
N	Human Respiratory Syncytial Virus	obsolete virus-mediated perturbation of host defense response	Unknown Viral Evasion	0019049	P03418	2
P	Human Respiratory Syncytial Virus	viral life cycle	Viral Assembly	0019058	P03421	0
small hydrophobic protein	Human Respiratory Syncytial Virus	symbiont-mediated activation of host apoptosis	Viral Exit	0052151	P0DOE4	0
NS1	Influenza Virus	symbiont-mediated suppression of host cytoplasmic pattern recognition receptor signaling pathway via inhibition of RIG-I activity	Unknown Viral Evasion	0039540	P03496	1
hemagglutinin	Influenza Virus	virion attachment to host cell	Viral Entry	0019062	P16995	51
S	SARS-CoV	positive regulation of viral entry into host cell	Viral Entry	0046598	P59594	10
E	SARS-CoV	viral budding from Golgi membrane	Viral Exit	0046760	P59637	2
S	SARS-CoV-2	entry receptor-mediated virion attachment to host cell	Viral Entry	98670	P0DTC2	12
E	SARS-CoV-2	apoptotic process	Viral Exit	0006915	J9TE86	2
capsid protein	West Nile virus	obsolete virus-mediated perturbation of host defense response	Unknown Viral Evasion	0019049	P06935	1
polyprotein	West Nile virus	symbiont entry into host cell	Unknown	0046718		0
E protein, partial	West Nile virus	RNA helicase activity	Viral Assembly	0003724	Q0PJ67	2
Matrix protein	Rabies virus	viral budding via host ESCRT complex	Viral Exit	0039702	A0A191URD8	0
Nucleoprotein	Rabies virus	N/a	Unknown		P06025	2
glycoprotein	Rabies virus	N/a	Unknown		Q8JJY8	10
Phosphoprotein	Rabies virus	obsolete virus-mediated perturbation of host defense response	Unknown Viral Evasion	0019049	D4P3X8	1
Envelope glycoprotein	Marburg virus	Symbiont entry into host cell	Viral Entry	0046718	P35253	11
Structural polyprotein	Marburg virus	fusion of virus membrane with host endosome membrane	Viral Exit	0039654	P36332	0
Nuclear protein	Marburg virus	viral RNA genome packaging	Viral Assembly	0019074	Q1PDD0	5
VP24	Marburg virus	N/a	Unknown		P41325	0
VP30	Marburg virus	N/a	Unknown		P41326	0
matrix protein 1	Influenza Virus	viral budding from plasma membrane	Viral Exit	0046761	Q29SL8	2
neuramindase	Influenza Virus	viral budding from plasma membrane	Viral Exit	0046761	Q29SK7	9
F protein	Human Respiratory Syncytial Virus	entry receptor-mediated virion attachment to host cell	Viral Entry	0098670	E0WLR1	6
M2-2 protein	Human Respiratory Syncytial Virus	N/a	Unknown		P88812	3
fusion protein F	Canine distemper virus (Canine distemper)	symbiont entry into host cell	Viral Assembly	0046718	P12569	3
haemagglutinin protein H	Canine distemper virus (Canine distemper)	symbiont entry into host cell	Viral Assembly	0046718	P24306	4
VP1	Canine parvovirus (Canine parvovirus infection)	adhesion receptor-mediated virion attachment to host cell	Viral Entry	98671	P17455	1
VP2	Canine parvovirus (Canine parvovirus infection)	virion attachment to host cell	Viral Entry	19062	D3XY03	1
F protein	Bovine Respiratory Syncytial Virus	symbiont entry into host cell	Viral Entry	0046718	P29791	1
M2-1 protein	Bovine Respiratory Syncytial Virus	viral transcription	Viral Assembly	19083	P29792	0
nucleoprotein N	Bovine Respiratory Syncytial Virus	symbiont-mediated suppression of host innate immune response	Unknown	52170	P22677	0
phosphoprotein P	Bovine Respiratory Syncytial Virus	symbiont-mediated suppression of host NF-kappaB cascade	Unknown	85034	P33454	0
glycoprotein G	Bovine Respiratory Syncytial Virus	symbiont entry into host cell	Viral Entry	0046718	P62648	2
gB	Bovine herpesvirus 1	symbiont entry into host cell	Viral Entry	0046718	P12641	1
gIV	Bovine herpesvirus 1	symbiont entry into host cell	Viral Entry	0046718	P0CK30	5
UL44	Bovine herpesvirus 1	symbiont entry into host cell	Viral Entry	0046718	Q65821	2
UL49	Bovine herpesvirus 1	symbiont-mediated perturbation of host chromatin organization	Viral Assembly	39525	P30022	1
US7	Bovine herpesvirus 1	N/a	Unknown		Q08102	1
UL23	Bovine herpesvirus 1	DNA biosynthetic process	Viral Assembly	71897	P24096	1
US8	Bovine herpesvirus 1	N/a	Unknown		Q08101	1
E2 protein	Bovine viral diarrhea virus 1	virion attachment to host cell	Viral Entry	19062	P19711	0
F fusion protein	Newcaste disease virus (newcastle disease)	symbiont entry into host cell	Viral Entry	0046718	Q9DLD4	3
HN hemaggultnin-neuraminidase (2)	Newcaste disease virus (newcastle disease)	symbiont entry into host cell	Viral Entry	0046718	Q91UL0	2
VP2-VP4-VP3	Infectious Bursal Disease Virus (Infectious Bursal Disease)	structural mole activity	Viral Entry, Viral Assembly	5198	P22351	2
